# Supplementary material for: The primeval optical evolving matter by optical binding inside and outside the photon beam
Source: Nat Commun. 2022 Sep 10;13:5325. doi: 10.1038/s41467-022-33070-w (PMC9464242; doi:10.1038/s41467-022-33070-w)
Supplement: Supplementary file 9 — Source Data [file 41467_2022_33070_MOESM9_ESM.xlsx]

## Sheet: Read me
	Read me
	The localized x and y position (in nm) of the gold nanoparticles in Figure 2-5 are provided. The positions of different particle number system are separated in differet sheets. The veritcal axis corresponds to the frame number (100 fps). The colors in the first row correspond to the particle color in the Figures.

## Sheet: Figure 2_1P
Particle 1
x position	y position
-5.51793	21.2037
-1.28199	11.5841
-20.3742	13.4907
-27.9406	21.6332
-1.99892	6.68887
-19.4852	18.8275
-2.58614	-2.39924
-16.9566	16.0459
0.0588689	11.1833
-39.1589	4.12449
57.641	-9.50183
-37.5071	-16.0085
23.469	-11.9728
-3.98773	-6.13748
18.7576	-9.2397
-16.9329	-18.6401
12.766	-13.4369
24.6256	-11.2569
4.40528	-19.1963
-8.67845	-23.5562
23.2964	-19.2563
5.05369	-13.0013
33.6769	5.64799
22.4145	-7.09045
8.77055	10.1044
23.4051	5.7317
20.6692	0.110569
0.368414	14.9242
-2.31225	17.1039
16.1309	30.0644
4.54062	30.0178
16.3883	8.52057
30.3314	28.3398
40.1805	42.5043
12.836	28.2199
-22.6161	34.3764
29.9504	37.6283
-13.6418	18.0052
-1.77039	34.0558
14.5084	20.4602
53.7295	16.3775
25.749	14.5611
29.1533	13.2221
45.8721	24.2572
20.286	22.6903
38.1019	28.0233
20.9052	9.27714
40.6004	33.3633
11.7071	19.907
13.1829	9.67831
31.1986	25.0124
35.5896	11.0141
25.4327	19.5662
22.1258	8.24615
-2.37153	-5.3385
6.12854	6.99185
27.3882	5.62261
-3.76674	-6.33334
25.4668	7.22167
-2.83061	5.38688
-34.3095	16.0821
4.46791	3.94525
30.3394	-4.84984
-17.8188	-0.987169
-9.39061	11.3135
10.8517	13.8266
-19.6683	16.726
-13.2279	12.3551
12.3747	15.9909
1.98361	20.5243
12.3752	-2.894
-14.335	14.1142
14.7203	10.8478
13.763	18.2528
-22.1542	4.68615
-1.34899	18.8737
-14.5635	26.2606
-30.3387	20.9493
-14.5784	20.4098
-32.2467	18.7947
-5.15531	19.8962
-15.5223	27.7302
7.28147	24.7975
-3.7399	20.574
-29.2383	21.3519
8.86611	22.869
-20.3662	22.3161
2.03452	16.5496
-13.3972	17.7181
7.563	23.778
-38.2957	24.9417
-21.2212	-2.51614
-18.922	16.7297
-14.0745	5.96208
-26.6569	-8.28915
13.6048	12.3241
-1.38974	7.39798
-45.0349	3.56186
-37.7079	-1.58583
-3.80424	-6.72169
-9.51774	-10.7197
-31.0346	-6.2485
-6.46519	-6.33293
-19.9052	14.185
-5.90422	6.21082
-4.35992	0.461515
-33.1478	3.03201
-29.686	-4.65342
-27.4195	13.0707
-11.1851	2.38178
-15.2459	30.7684
-61.7501	17.8132
-17.1624	19.4662
-13.4521	22.2281
1.0553	15.8007
-32.8927	27.7599
-5.48561	32.2359
-16.2115	-3.18406
-5.13326	4.83143
-10.9932	10.5313
-26.4097	14.4348
8.54449	21.0913
-9.0761	14.5325
-18.6652	18.7642
-24.5954	6.3687
-41.0685	1.42361
-6.26506	1.8587
25.2477	-2.04933
-21.7834	-8.27812
-18.5997	-15.095
-1.29567	9.42968
-53.3433	-0.482953
-69.7433	-14.4145
-61.772	0.564509
-16.2063	-14.0845
-64.8452	-3.89393
-38.9524	-15.6057
-51.4749	-13.391
-44.9055	-5.77665
-49.0247	-21.2106
-41.5142	-20.5292
-36.8577	-24.1713
-11.6208	-22.6015
-14.5662	-35.6294
-22.9239	-44.8983
19.4521	-54.8071
-60.7749	-45.8346
-7.24476	-69.6974
-13.3546	-49.9676
-35.7294	-60.7996
32.579	-64.3882
-3.2405	-58.2915
-21.3326	-47.0731
10.3025	-34.8733
22.3461	-43.7213
-8.41361	-29.825
-27.5963	-33.5991
-7.95008	-26.3085
-21.3819	-25.7671
-1.2821	-21.057
-12.5223	-7.9196
-22.3308	-1.77481
11.1538	-1.03423
0.930709	14.7198
-22.9961	5.45706
0.246625	5.33616
-3.05974	3.1838
1.5555	12.2779
-0.709478	17.6215
-45.3514	2.26293
-15.5057	6.76707
-1.98536	15.1127
13.6049	12.9739
9.95218	-12.3468
-39.865	18.2637
19.8485	10.4675
7.73859	10.5779
-20.9518	5.68227
-18.9628	14.4578
-40.8428	10.9732
-36.05	-8.97972
-8.65131	4.25868
-25.2846	-13.9514
-36.6348	-15.0108
-38.077	-2.26869
-31.9669	2.13905
-11.4848	-9.08438
-10.2316	-3.84991
-11.5677	-3.58409
-24.8279	-15.5755
14.8535	-2.938
32.4657	-1.54748
-4.8945	-10.3949
-2.32008	-8.80083
-35.2001	-6.4816
-30.126	-15.1652
-22.8991	-6.58566
12.2779	-26.4658
1.52638	-10.5042
-10.7788	-24.7878
1.25104	-26.1843
9.24896	-34.7147
30.6635	-39.3364
-65.2376	-15.0812
-18.4896	-26.6567
-3.49317	-23.3608
-19.3783	-21.7709
22.6969	-3.26299
-16.7745	2.41436
-5.49652	7.14136
3.16208	6.64351
-14.3123	-0.443012
13.4471	14.4248
8.74333	15.5258
16.6942	24.9811
18.2585	14.0815
-1.47648	28.872
10.2594	32.982
-3.23292	37.9153
14.3361	27.7989
5.58449	28.9173
-7.04537	25.7191
13.0425	33.515
-1.53268	37.3269
-11.0789	47.9305
-13.3772	46.2334
-22.4053	35.133
-8.17814	33.2717
-29.1353	36.5793
-10.2404	30.3332
-27.6451	27.5315
-15.0678	26.5928
-19.9328	30.6502
-5.23519	10.159
-7.84785	-3.64195
-9.20563	3.66483
-2.30126	-14.8712
-6.71102	-1.69922
-36.9159	-17.4179
-24.1675	-32.8782
-2.90965	-20.1821
-17.1565	-22.1024
13.2824	-16.6426
-30.1723	-27.9768
-12.7369	-23.439
-19.5735	-27.7147
4.9279	-25.2282
-31.4758	-39.7009
-10.1662	-24.8631
-30.6947	-34.416
-1.52494	-19.6509
-36.0755	-28.5926
-26.7932	-20.9885
-27.8305	-29.6628
-31.565	-23.1271
-19.0969	-3.35859
-1.92104	-23.2765
-60.7443	-4.84558
-56.7402	-18.1033
-48.8594	-24.4282
-37.6474	-14.6345
-35.5306	-26.3556
-51.3296	-19.0661
-37.221	-23.214
-51.8865	-30.7122
-39.9435	-32.205
0.717462	-28.1906
-6.78599	-37.015
-15.023	-37.8454
14.0244	-38.2263
-20.524	-27.2914
-17.2817	-32.815
4.54945	-44.9237
-19.8426	-46.6329
-11.0203	-39.7505
-23.7867	-35.7279
0.132229	-52.7382
-8.96217	-56.1376
-13.0386	-47.6043
-8.67504	-51.6355
-9.46589	-61.2984
5.25299	-73.5305
11.7954	-61.7929
-35.39	-44.5496
-6.65447	-56.1455
4.53935	-53.8768
-12.782	-46.0659
8.74162	-36.4799
-6.42899	-47.5078
-9.26871	-42.4601
13.2765	-36.3082
20.7533	-34.1432
-21.5163	-27.8462
31.0818	-18.6226
-4.50254	-18.8097
10.339	-27.9518
18.4433	-38.8571
9.10251	-17.6701
13.4851	-30.7204
24.6748	-17.0504
46.5582	-13.5871
23.4791	-6.00461
9.50531	4.89308
-1.71089	-9.80689
11.6983	-4.92756
-44.9483	2.33978
1.07213	8.62202
-22.8486	4.31987
0.150285	11.0066
4.58066	1.44657
-3.25161	-3.33609
-31.7018	12.6463
1.64607	25.0725
-32.4451	22.8546
-15.9893	13.2959
-3.00158	14.1773
15.0476	13.8925
-2.24079	7.47167
-22.384	16.2332
-6.82864	34.6043
14.5855	5.15841
4.84641	13.1569
9.35064	-3.09854
-1.27295	17.9844
2.29016	10.5634
-6.77324	17.2676
-8.9139	15.9727
-16.7724	11.1795
-41.5093	9.14578
-15.5216	9.20033
-22.7454	26.5632
-20.1261	10.7228
3.81103	9.61779
-9.27096	9.29566
-32.1799	19.9166
-14.0298	11.2532
17.0716	8.61071
3.08576	10.0766
-17.3056	1.14526
-14.558	5.30735
15.896	-25.2951
7.55683	-6.92126
11.6899	-23.4948
25.7704	-42.5738
-6.59264	-33.7825
16.4026	-25.8575
11.0463	-25.7653
20.2686	-38.9262
1.22176	-14.5329
-7.67075	-24.5649
-15.3422	-27.0366
37.1853	-15.8503
5.72105	-21.229
-44.7044	-16.3782
-31.3181	-6.83155
-2.00723	6.39323
-8.96912	5.74875
-13.4784	-2.30849
-26.7255	6.45343
-23.1478	1.36945
-4.3879	10.2705
-19.7436	0.0708466
-30.8413	5.09652
-5.58209	-11.8376
-47.9332	0.207464
-34.9996	1.30014
-55.2546	-5.85652
-31.9086	8.41751
-21.9344	17.4505
-48.6751	5.76049
-55.7682	-2.65651
5.70711	19.5142
-53.8477	4.56305
-6.06623	16.9621
-21.8631	16.8881
-40.0854	10.604
-19.8373	0.42204
-37.6413	-6.60393
-15.7775	-11.2278
-17.7758	-17.6579
-62.1584	-24.8185
-37.9824	-25.7543
-34.1663	-34.4893
-27.2466	-41.2781
-40.1061	-37.8822
-58.6752	-42.589
-14.9337	-26.8749
-53.9208	-31.3373
-30.4221	-27.0265
-38.9996	-35.2425
-8.1695	-27.5897
-62.3567	-31.0921
-35.3694	-22.918
-45.5158	-8.75942
-79.3389	5.79393
-48.7708	13.176
-55.8865	-8.43751
-14.9657	-0.487224
-75.9379	-8.58747
-91.8456	3.33647
-87.1312	-19.6558
-38.0831	-25.1322
-71.084	-37.5471
-47.4515	-19.4313
-60.3161	-42.0789
-58.3161	-35.3752
-25.4724	-57.4519
-71.8132	-45.8868
-40.7888	-54.0246
-37.3361	-72.3693
-42.4511	-59.0068
-33.4333	-59.5388
-44.5224	-67.604
-42.0338	-64.2324
-28.6341	-70.2431
-62.803	-43.2269
-45.3812	-45.7401
-51.1531	-48.0146
-35.7851	-44.2871
-20.4155	-30.7863
-59.4369	-37.5956
-74.3235	-22.1296
-53.1953	-34.021
-46.5321	-24.4283
-49.8101	-11.9009
-71.0309	-30.4685
-41.3584	-24.0759
-22.8335	-19.5023
-2.45691	-9.5973
-44.6592	-2.95505
-43.08	-13.3423
-48.969	-1.34576
-37.4599	-8.14069
-26.6637	-9.40693
-20.3543	-4.28836
-13.1122	4.81557
-21.1779	-3.37172
-7.00925	-18.9198
-9.54194	-0.78216
-9.13944	-2.46388
-39.2313	0.124411
-15.133	6.29631
-6.96218	6.79686
1.91877	6.52104
-24.0619	13.2145
-10.5295	3.4239
-30.3669	1.8593
-15.8638	9.57699
8.45964	11.6469
8.70304	7.62532
7.5438	0.980721
-22.1648	19.5797
-34.4783	18.5347
32.2317	6.12643
9.10435	4.46552
-2.60879	-0.134698
37.579	2.40719
-27.3876	8.73844
-20.0621	13.6115
-1.83698	9.27983
16.9971	3.46258
-14.8124	10.431
-29.8702	6.50012
7.42005	-4.85639
9.65865	-1.39496
8.8736	1.51101
3.34534	8.56084
-18.3959	14.9641
-11.3572	-12.4616
15.2242	10.2416
-14.9956	-0.242101
1.09377	20.1611
-22.4944	13.0819
-38.8971	17.0527
0.0612088	4.65317
-25.0369	-0.407669
-8.91057	-2.02909
-13.9025	-13.4458
-26.7809	-16.6346
-11.3724	-20.3135
-48.0685	-3.22371
-19.688	-4.17232
-1.58034	-33.5874
-25.2383	-19.7867
5.16089	-24.2862
-42.2463	-14.9073
-32.9448	-22.4373
2.16749	-24.4327
-20.1799	-19.7723
-12.015	-22.2268
-34.8892	-32.5109
-38.8736	-21.2829
5.55216	-23.1983
-11.2887	-10.9811
-2.45764	-5.82973
-1.99251	-20.0624
23.2366	-14.1984
-3.77233	-9.86155
-19.3194	-16.4574
1.81805	-18.3653
-42.8431	-6.51962
-2.90605	-5.08188
-9.47447	-23.4843
-5.13077	-10.3724
16.402	-8.48771
-7.43625	-15.9332
-8.68253	-7.34987
-26.6435	-3.51796
-12.311	-12.916
-17.3958	-1.98776
-26.8947	-2.94971
-15.3413	-4.51242
8.40233	-0.416309
2.87021	5.26862
-8.61296	0.00363288
1.55265	18.0191
-16.7889	23.7327
-12.2927	31.3215
-8.64658	13.7505
-6.03048	8.47577
-2.31936	26.85
24.1737	12.2646
9.58334	21.3575
11.5184	20.5191
1.72737	9.74617
-12.3585	32.7334
9.40087	28.0361
7.04917	25.0872
21.2627	18.9084
-13.2039	19.4033
-7.11711	19.8091
13.1422	30.0089
7.99251	15.8098
-16.5332	10.5795
7.8949	22.355
8.56274	22.7254
1.36958	26.96
6.45257	22.4898
29.6625	6.53725
17.482	16.7539
34.7567	20.368
16.2132	24.7243
-0.151201	33.1703
-8.66775	15.5787
3.04801	18.5528
-10.2944	21.1349
-9.49035	13.6672
10.4245	11.3593
9.44636	4.93512
24.6471	8.23393
4.31805	-0.332791
-6.32889	17.2658
-4.99515	11.5675
1.00056	-5.65198
14.3938	13.8784
-4.76517	-4.24944
9.01717	-4.7395
13.6189	5.53389
-13.2023	0.537725
2.31185	-3.30602
3.57231	-0.795097
-3.65184	11.5214
-24.0571	10.2628
-1.21124	13.0011
10.7763	8.05866
-2.71362	3.27126
-8.35143	11.1777
-24.0989	13.7022
-13.2652	15.4869
-33.5266	15.9266
-10.2628	3.16622
9.62866	1.919
-33.6101	16.5856
0.0956471	0.424318
31.1263	5.45767
8.52638	-3.04744
-16.2324	4.59733
-45.6306	-8.6672
-14.2993	-6.96047
14.428	2.52579
-8.48936	-5.68234
-19.263	-6.57846
1.66945	-6.50155
7.06564	-15.4222
-2.56566	6.39251
10.7432	-4.96623
-24.4272	-4.61964
11.2353	-1.34125
6.32848	-1.91457
-0.968592	-3.70187
4.52452	-5.36325
2.50779	6.9944
14.3281	-4.06364
7.23343	9.25608
26.5794	-2.44783
-4.21545	-0.673262
-11.5727	7.65156
2.96817	1.05159
-13.8548	-2.46082
-30.7468	0.514301
-12.4194	17.6506
-4.27941	2.91531
36.554	13.5406
11.7599	11.2862
-20.2939	13.3062
2.30014	6.18813
-22.7276	24.2101
-5.8324	19.5428
27.9291	-0.788647
29.2952	9.66393
15.8916	10.8968
11.2798	11.6093
7.63782	3.67164
-38.0374	8.31739
21.133	-3.33056
-26.1158	4.58119
10.261	-3.56481
-28.1813	15.4625
-17.7086	4.77207
-8.04047	5.85024
30.2073	8.66488
18.3681	13.7023
35.5975	11.0644
-21.5261	12.7647
12.1969	14.6434
-19.7121	8.1757
-3.3347	4.62617
-9.76163	-0.333338
8.9982	-0.689618
10.7164	5.88689
-9.55344	12.6706
-7.26168	-4.71626
20.3956	-1.80649
4.32827	0.832171
-25.0034	-6.48422
20.5613	-11.6031
-0.572213	-11.7772
-13.1979	-5.84913
-5.40768	-16.505
-12.0803	-4.35456
-8.12666	-14.465
-24.5981	-4.69039
-4.90391	-4.98161
-12.5847	-2.01694
6.32066	-3.90384
-52.2677	-5.04365
-46.0961	-12.2443
6.98167	1.37984
4.12257	-9.52175
-26.516	-5.27218
-18.1351	4.64566
-11.9182	-3.77834
-21.6188	-7.03967
-63.2517	0.658143
-31.0074	-1.65377
-38.7787	7.06917
-22.6915	-7.90255
-52.8545	-2.74389
-0.38479	-18.1486
-0.350224	-13.0233
-16.6656	-32.5774
18.9965	-9.34808
-25.2863	-30.4559
-31.0036	-5.15713
-44.7861	-16.2116
-6.22582	-15.0016
-18.1889	-12.9313
-15.3122	-5.56382
-18.2496	-6.84066
-6.10414	-3.96209
3.71487	-6.90698
-6.36942	-15.6453
-1.40651	-19.217
-15.7905	-15.9364
-7.45417	-23.1487
-4.81513	-22.6697
-28.6289	-32.7705
10.8914	-40.3465
-32.6922	-26.4266
-13.451	-22.1641
12.0825	-42.4512
-26.1771	-30.1469
-11.0531	-28.3333
12.6292	-31.9574
-12.8792	-26.5174
-13.772	-26.311
-35.6219	-17.2102
-16.3591	-11.0683
2.90914	-4.75899
-8.38711	8.35539
-2.9681	10.4903
-13.3095	12.4819
7.549	23.7783
-12.3492	34.1967
-2.70645	38.9778
-11.4663	29.5537
30.2649	24.927
15.8026	32.2255
32.3382	25.0538
15.0345	29.2988
-7.08818	27.9738
-6.96161	34.3507
5.46939	33.6974
27.1723	33.587
14.192	26.5006
-12.3826	24.9139
-5.27145	20.6698
-18.024	24.2165
4.46671	19.4958
20.4339	4.47963
35.7694	7.4603
54.226	4.50112
7.06007	6.89111
36.93	1.8796
35.0764	-8.14801
27.95	-12.2269
59.1468	-37.3829
5.0061	-26.4772
43.6735	-29.8532
25.0647	-29.9038
-19.9717	-18.7449
-4.99053	-33.1608
31.5038	-42.1166
37.9852	-32.7364
13.9045	-32.3089
5.10137	-28.3744
16.7994	-34.9513
-20.1641	-13.5907
22.8794	-28.9821
39.9592	-12.6462
21.7698	-14.7894
6.5433	-6.04952
11.5601	-8.72751
-19.108	-2.17294
14.1947	6.72384
-7.09582	32.2201
27.3821	15.281
23.5646	7.60848
21.619	15.2871
33.015	7.70708
14.7777	24.1047
40.9142	8.08213
27.933	11.9379
14.5761	18.003
0.262383	10.4796
12.2749	6.86354
28.004	11.9313
31.8653	14.0785
-1.16219	14.4967
29.8655	3.31667
17.1825	-4.70488
13.2063	7.05088
30.9909	-1.21186
37.7267	-1.22843
15.8909	-9.83877
21.4852	-8.15852
43.1554	-4.54815
22.439	-10.4759
-4.62515	14.3171
24.9203	5.48655
60.9257	-11.7219
36.9041	-3.08055
23.2031	-0.501577
26.157	1.09089
22.8817	0.905561
36.9161	-1.03456
16.2313	3.54099
15.5113	1.68264
19.7937	9.52371
18.5698	7.3703
9.30907	4.54912
55.8047	11.4995
49.8248	0.479385
28.9663	-12.4528
70.1946	22.4013
65.8337	9.1391
33.7633	-0.0831497
31.1781	5.35902
40.4826	-0.921974
51.7698	-7.57516
17.5752	-4.98385
4.25045	2.06064
0.243306	17.1086
21.68	12.4803
66.9619	14.1999
35.2092	4.56276
9.11819	7.32062
19.1398	0.499522
44.5727	-3.33735
54.3576	4.11088
50.2063	-6.67524
30.9547	7.42862
11.469	4.79491
24.2337	17.8762
15.6421	21.4608
42.2575	21.3014
30.6439	3.06402
29.8797	7.31021
16.7114	14.9351
16.5091	19.9858
23.638	17.4511
12.3811	15.3048
18.4763	15.3201
6.14396	26.4884
26.0587	19.6889
35.2076	30.7358
23.1894	21.9175
47.7727	18.876
23.5386	19.7565
10.3896	20.6657
27.9725	15.4261
-20.6719	27.4358
8.08742	18.1132
45.2704	19.0485
33.8047	5.62472
21.2464	12.4529
38.6363	12.5894
46.5805	24.8043
-0.562141	26.0212
45.6392	19.7376
20.6478	15.072
0.819355	19.8639
51.4556	15.8019
29.5246	32.5196
19.9458	18.1284
29.679	23.8712
42.1307	41.3703
60.1938	31.2296
48.1803	36.516
16.7051	11.1685
37.3149	22.6653
27.7242	25.0932
23.6477	25.7099
45.7677	20.5339
-0.266773	12.9941
21.0828	18.0674
12.5656	14.7825
2.02444	4.26097
11.7998	15.3781
51.2603	9.97662
38.4441	8.84636
24.4914	12.5973
13.2261	26.3106
9.48265	17.8462
33.5599	12.077
22.622	21.9415
13.0281	22.063
3.79379	35.4811
-4.53437	23.1851
45.9415	29.5208
-20.6312	26.498
32.5116	13.0984
-21.0129	28.5807
-0.754446	21.3125
-8.24681	21.0824
16.1581	36.3428
5.54303	29.6613
31.3415	28.4623
-8.65041	30.1451
-0.563839	35.3475
1.65422	16.4802
4.12535	37.2884
-12.339	12.3161
-8.91468	7.80648
-10.7367	20.4702
-14.2543	9.46732
21.2276	12.277
33.8766	4.85001
-6.47859	-1.26413
-7.55868	-12.3935
23.5472	-17.6407
26.6176	-6.09032
27.6407	-10.0714
34.4207	-6.50255
17.3594	-10.0755
66.5621	-7.23589
36.2117	-6.33988
41.9769	7.37219
46.227	-4.42351
32.8021	-5.1287
28.3762	-5.11345
11.4975	10.739
23.3812	10.8638
28.7965	7.38254
41.4931	15.7054
25.8281	15.0572
-3.67441	20.5863
43.8079	39.8107
39.8574	32.8287
53.9145	28.1411
-0.692873	34.0677
85.4348	32.8382
9.16351	41.6023
35.0072	49.2886
30.0243	62.1885
10.2702	53.2795
-26.809	56.1009
-6.47486	47.816
31.0665	49.2246
18.4891	37.3957
34.6362	31.1275
12.3034	40.4325
26.2559	18.7362
21.6458	25.9612
7.12436	11.5375
-9.7579	2.06925
33.2842	-5.51978
15.6519	-8.33651
-31.4654	-8.81952
34.101	-8.73555
27.1928	-18.9377
80.1895	-20.1536
-4.06127	-11.4529
-1.70332	-28.0669
10.3708	-23.0119
7.22832	-22.4951
1.10288	-40.0216
35.4075	-33.2065
14.5894	-21.9423
18.8038	-25.4076
28.0151	-25.0736
31.5683	-5.3466
10.6432	-13.8992
40.526	-14.5981
82.7955	-4.96473
31.9336	-3.97262
59.7428	2.54134
24.339	8.039
51.3499	3.10264
14.1621	5.50497
56.8973	11.9933
22.5567	26.6109
16.3934	18.4674
42.5328	18.2217
38.0114	20.5308
50.7521	24.5535
28.1889	35.3332
55.4294	24.634
25.3115	25.8183
33.7632	18.1816
38.0037	24.238
71.8575	18.5003
33.3347	23.5846
60.0867	29.7787
-7.62099	28.9176
42.5061	27.8038
29.5571	21.9902
49.9277	33.6357
35.7559	23.0219
-0.486121	31.9989
57.6679	31.9905
52.923	16.6722
27.5705	16.6001
51.6928	12.6437
9.47338	21.0332
3.10573	6.88031
46.274	3.13792
40.3394	8.18018
38.5848	-11.6486
32.4209	-3.48711
46.8716	-3.81916
41.0121	3.70246
29.275	-9.60863
4.83591	-14.2706
42.5657	-5.81927
26.1476	-26.8845
10.5566	-22.2078
25.253	-10.5987
29.8054	-1.32745
37.275	-22.9931
56.4307	-8.66678
35.977	-17.2783
42.2393	-8.55041
46.933	-14.0399
13.3516	-7.10924
42.5303	-3.16834
-20.8095	-4.91646
16.7974	-23.5305
34.9723	-31.0848
8.30893	-13.1528
32.0852	-11.6934
14.7662	-4.05023
4.83915	-6.49472
39.2998	-1.62915
29.4306	-10.2401
7.00159	-9.62049
12.6065	6.20241
38.0134	4.45219
0.972152	-7.26074
41.2302	-8.78198
10.5743	-6.65211
28.1767	9.83569
55.0428	5.95867
9.59615	5.99199
16.0605	9.48723
5.32908	19.5329
19.2497	6.78116
55.0191	5.48686
32.5193	2.04116
24.5598	25.1161

## Sheet: Figure 2_2P
Particle 1			Particle 2
x position	y position		x position	y position
387.285	-50.0426		-383.543	0.320834
400.457	-38.281		-379.976	-11.6052
393.285	-33.8797		-385.469	-7.1315
398.4	-25.3937		-370.574	4.92594
393.242	-31.4946		-378.758	1.49254
400.777	-9.74362		-375.313	5.72384
428.499	-12.9381		-350.458	16.5016
386.88	-11.5367		-388.095	20.3636
398.571	-7.55727		-375.81	9.82358
396.221	-31.5954		-375.333	2.86379
371.544	-7.86767		-400.068	35.1812
395.278	-28.9438		-370.645	25.2856
367.528	-21.4061		-404.24	12.6493
387.315	-13.1157		-386.857	26.7307
393.799	-19.3514		-378.86	15.9196
393.46	-21.1634		-380.606	-3.2066
373.52	-17.3467		-403.989	11.986
395.024	-33.0413		-374.375	-0.060259
374.944	-31.3049		-391.849	9.68705
392.345	-35.4346		-383.786	5.22458
418.843	-25.1928		-357.714	-9.3697
402.27	-35.5851		-373.206	-3.51328
405.044	-27.6196		-365.384	4.21187
391.342	-30.1887		-383.189	8.62201
382.604	-10.2112		-388.261	-1.17606
383.248	-30.8653		-391.149	6.75782
408.485	-34.583		-366.188	-2.82533
386.385	-13.6143		-387.661	16.5142
386.484	-17.053		-381.683	21.3071
388.636	-0.403615		-383.693	19.1316
378.644	-10.9502		-399.679	-3.15474
392.785	-14.1906		-377.79	3.67091
396.863	-27.6936		-376.312	10.2907
391.629	-11.3646		-388.274	24.8449
390.976	-14.0589		-390.953	11.2968
385.544	-9.0942		-389.975	2.06953
402.39	-10.1904		-366.904	19.9012
376.838	-13.3398		-393.775	31.054
378.327	-14.2823		-394.422	13.6675
389.886	-23.4127		-391.833	3.51611
386.221	-19.1804		-380.678	19.0816
366.436	-21.7653		-410.998	5.71102
388.746	-14.3077		-387.781	17.1779
385.171	-10.1258		-387.104	30.6151
386.657	-28.0148		-398.668	3.60188
390.906	-20.3835		-384.244	11.252
374.656	-35.9915		-398.232	-0.858823
395.436	-30.0748		-366.539	15.661
373.598	-28.6694		-398.213	-0.43989
384.081	-20.2954		-386.564	17.1286
388.45	-18.5704		-382.414	17.5522
389.349	-18.9952		-382.312	4.60679
386.708	-23.8228		-384.234	6.8966
376.553	-28.0941		-401.513	-0.866608
398.753	-30.2672		-380.714	-8.18206
387.119	-45.7332		-384.837	-2.19981
392.96	-13.5806		-380.977	8.07059
384.125	-27.5332		-385.305	5.57462
384.912	-29.1808		-384.175	0.068865
384.204	-22.1895		-391.397	-5.05718
392.484	-18.34		-380.24	-0.703622
397.295	-29.663		-374.36	6.48723
393.689	-40.488		-376.702	9.58427
392.074	-34.8288		-383.769	-8.52057
412.17	-36.6528		-359.442	-9.07626
411.857	-29.2588		-364.09	-2.02866
385.523	-17.4964		-388.241	18.02
379.909	-23.5961		-391.024	16.2526
397.121	-33.8073		-376.734	1.24323
394.367	-39.2039		-373.008	2.71836
399.553	-11.1072		-378.599	2.99512
400.848	-24.6047		-372.751	13.0511
384.778	-9.6002		-390.047	14.131
395.85	-17.8146		-378.47	9.95292
401.178	-20.0582		-370.285	12.8006
377.933	-7.91928		-400.656	13.072
406.981	-7.15576		-363.153	32.2487
395.22	1.90375		-376.345	28.7614
399.721	-9.51745		-379.343	23.7533
393.031	-14.824		-387.834	23.0391
381.535	-12.165		-387.053	23.5604
392.937	-9.33978		-382.554	18.9913
399.085	-25.0983		-379.365	27.1984
386.238	-15.318		-389.442	16.9509
394.375	-4.45774		-375.573	14.9368
385.672	-15.6598		-387.861	9.70831
387.845	5.05355		-391.487	26.0438
379.903	7.39145		-394.161	16.409
377.733	1.3742		-395.728	19.7809
422.663	-16.1713		-350.114	22.5781
392.46	-14.9238		-380.068	17.5592
391.533	-12.6563		-380.665	5.18188
393.986	-12.4789		-382.248	19.1615
396.708	-9.27349		-383.587	15.4025
390.995	8.26271		-383.666	27.3437
401.592	-13.2708		-374.523	13.8279
386.036	-10.5453		-393.905	18.2404
423.931	-19.3586		-353.626	16.794
385.4	-7.57506		-395.578	17.8965
402.185	-10.484		-372.449	23.4224
405.112	-11.7109		-370.702	16.1307
388.686	-6.93225		-389.365	19.4289
403.123	-4.72009		-372.958	26.2154
392.967	-20.2631		-384.875	5.56582
417.311	-11.6028		-359.806	26.3992
385.639	-17.6727		-380.125	8.52112
415.924	-22.6769		-353.214	6.20378
401.907	-13.0132		-372.423	-3.16174
399.478	-16.735		-376.9	12.3468
391.748	-27.025		-387.821	15.3362
413.887	-37.8293		-362.924	18.2426
418.133	-15.0727		-360.679	14.0027
395.54	-15.7062		-379.643	14.3224
402.283	-22.5602		-368.614	21.7675
416.23	-13.9097		-359.226	12.0944
417.511	-9.61775		-353.486	10.7709
396.014	-11.5115		-377.749	14.7795
404.263	-23.3674		-364.273	16.7365
391.416	-15.0103		-384.479	13.8777
387.06	-8.25422		-390.264	25.9462
408.005	-14.0237		-365.41	13.6674
390.437	-26.5211		-396.788	4.72878
393.034	-24.7505		-385.393	7.94752
402.45	-19.5671		-378.741	12.1686
394.173	-29.9167		-385.372	8.08494
408.525	-13.3307		-362.55	5.58704
400.424	-19.3481		-372.449	-6.20969
384.782	-16.42		-389.554	16.3491
395.399	-24.2189		-380.757	7.49883
407.377	-10.6919		-368.882	8.92166
408.251	-29.8941		-369.506	12.3226
396.462	-9.78378		-375.971	28.4141
407.113	-9.41967		-371.554	24.4103
413.939	-13.5498		-362.881	20.7185
393.859	-17.8308		-384.18	18.0862
387.512	-9.71278		-381.987	2.85098
397.904	-12.6004		-383.566	17.5824
408.888	-15.2007		-366.549	36.1461
405.456	-21.1654		-370.251	3.30742
403.047	-10.0091		-372.32	9.96839
385.8	-24.0729		-390.23	13.9379
413.354	-23.988		-362.301	6.84336
411.755	-31.9903		-358.212	10.6505
395.942	-33.9858		-380.376	6.53499
398.792	-20.5493		-375.938	8.98359
381.648	-10.7558		-391.068	2.54404
391.371	-26.3548		-387.221	11.2701
388.694	-26.7083		-386.484	-3.75756
371.417	-1.30211		-405.59	16.5802
399.189	-23.2766		-381.833	2.60492
386.229	-7.57435		-385.033	-0.740801
396.339	-31.948		-370.286	8.22456
394.275	-32.9689		-381.389	12.6378
393.148	-13.6078		-383.955	21.628
409.265	-6.82377		-360.642	5.33594
401.75	-25.7174		-372.045	12.0123
387.431	-21.672		-393.283	12.1673
389.158	-19.3937		-387.754	13.8663
412.215	-36.4743		-363.33	31.6028
397.607	-39.5916		-379.7	11.748
406.545	-12.4976		-367.385	3.21716
410.811	-11.8569		-364.187	8.83666
377.118	-11.1718		-396.448	12.4627
419.652	-9.51241		-359.932	12.757
413.206	-6.24614		-368.187	8.08403
416.434	-14.1537		-356.53	17.1793
409.371	-17.0952		-370.941	7.89016
400.914	-11.8665		-368.599	13.2657
411.166	-13.8479		-358.475	12.6623
405.535	-7.96499		-369.94	15.1689
418.217	-17.1829		-361.828	13.6293
400.975	-12.769		-379.576	21.566
415.985	10.0387		-357.403	34.2042
398.99	-2.91157		-377.063	30.0993
414.639	-3.02696		-357.304	24.6545
409.689	-10.007		-355.726	25.3405
400.13	5.84511		-372.813	31.0678
403.316	-1.71398		-379.597	41.5947
403.623	0.840979		-375.548	34.5615
385.132	-12.6962		-395.633	25.7147
404.995	-11.5326		-377.405	39.5849
392.792	0.782232		-379.032	32.8031
407.042	7.53933		-374.385	42.2967
412.047	-9.29396		-372.162	23.4416
412.949	-10.3509		-359.046	10.9989
399.38	1.689		-376.375	33.7518
409.99	-16.2243		-366.382	9.93906
412.202	-17.9214		-363.465	19.8463
397.003	-13.6473		-375.992	14.6886
392.319	-13.0853		-383.956	25.077
413.883	-25.1888		-360.891	6.906
387.736	-22.6563		-389.889	19.786
392.845	-25.9166		-373.92	15.4353
394.469	-20.3827		-381.149	30.0766
381.28	-1.88942		-391.579	25.306
402.902	-11.0912		-364.575	16.3186
406.03	-12.1878		-366.895	14.153
411.1	-14.4706		-358.542	29.1952
407.762	-14.716		-366.056	13.8584
382	-17.901		-392.692	20.7363
400.279	-28.778		-375.638	-0.171885
403.908	-12.6109		-377.408	27.5159
391.008	1.00932		-380.67	20.8882
408.154	-15.2031		-365.057	24.3774
401.039	-16.4773		-369.788	11.6844
386.231	-9.53856		-389.118	36.8481
406.897	4.24879		-368.174	27.64
400.077	-15.6635		-377.368	20.7093
407.544	-14.1032		-360.879	28.5963
373.433	-3.79762		-399.597	33.5864
391.257	-10.4907		-392.502	38.2828
376.19	-2.71679		-400.981	25.134
372.652	9.61879		-395.77	43.5416
387.026	12.8934		-381.066	59.0174
375.754	17.9842		-393.712	34.5807
373.403	14.6321		-393.873	37.7554
376.852	7.32422		-397.545	27.7563
381.42	2.21637		-391.081	28.7444
395.035	-9.84209		-376.826	42.0769
396.272	-4.87398		-370.738	32.5806
392.662	-2.79978		-384.891	17.2785
396.829	-13.5551		-379.34	27.921
395.54	2.94011		-376.491	26.3024
401.354	-31.0641		-372.811	-1.91485
428.644	-17.5776		-350.445	14.531
411.279	-13.2178		-360.031	8.0547
397.285	-13.7174		-377.536	15.0322
389.77	-24.681		-390.468	15.9911
391.118	-4.75766		-383.138	25.7862
392.063	-10.3612		-378.461	22.5034
396.184	-11.9831		-375.473	13.7222
383.127	-8.50927		-390.491	16.5982
385.092	-15.1586		-392.543	16.4449
385.48	-11.5567		-394.891	23.579
405.622	-10.967		-371.597	9.21525
392.068	-8.51836		-377.718	25.7276
395.159	-12.8407		-386.435	20.7505
387.322	-7.66366		-389.922	22.0693
391.246	-17.8455		-388.426	20.0984
395.582	-18.5993		-376.85	21.8389
397.361	-18.0295		-372.692	24.7743
391.539	-16.5387		-382.764	16.3992
388.541	-6.91519		-390.074	29.4044
369.591	-8.28184		-406.855	19.9943
388.696	-3.87777		-392.76	32.3647
409.71	-9.88653		-367.642	29.3265
372.333	-4.47761		-401.795	19.4169
385.237	-9.44618		-398.096	32.2306
390.88	-0.810248		-385.472	15.5497
394.303	-20.1245		-384.116	25.1501
398.741	-10.0454		-377.043	19.369
378.379	-27.5639		-401.644	-4.85098
405.371	-14.8662		-365.532	24.6595
382.269	-10.2655		-392.641	21.8716
378.691	-13.5509		-399.022	20.378
395.984	9.80687		-386.777	17.9904
408.793	-3.85895		-365.957	31.544
387.85	-10.1395		-384.773	21.3185
398.127	5.05114		-379.072	17.6238
385.892	-14.8991		-389.414	17.8081
405.417	-0.912774		-370.334	16.652
359.902	-5.67122		-412.301	21.7317
368.04	5.53082		-410.781	27.7371
372.188	25.7299		-407.677	50.5426
368.547	-3.96209		-405.829	29.4845
384.87	7.23186		-384.176	27.2666
367.416	10.8484		-405.925	39.4086
368.077	-1.63429		-404.189	27.3469
379.258	12.1325		-391.352	38.0686
386.964	-8.27807		-380.065	29.7032
378.939	8.25319		-393.496	43.7998
398.788	-10.9843		-376.392	38.5206
367.375	19.483		-407.941	36.6992
391.733	1.86906		-382.56	46.462
390.586	13.0454		-384.545	41.1393
386.217	3.19077		-391.159	37.9991
384.678	21.2223		-393.866	45.0575
382.205	7.87075		-390.83	45.0269
394.707	1.78999		-380.75	32.9134
397.915	11.2616		-379.562	47.8581
372.418	9.82869		-397.381	46.1921
398.059	16.7598		-374.485	49.9197
397.981	10.891		-371.663	45.7277
391.444	16.8488		-379.437	30.2243
397.67	4.41456		-373.139	34.599
372.125	-4.72317		-410.737	33.2671
395.086	8.98083		-376.928	37.2841
383.707	4.16989		-390.148	32.2541
391.488	-5.34661		-383.689	17.8975
388.582	18.5568		-382.655	22.6019
418.613	-4.57358		-354.226	29.9872
412.673	-21.5944		-365.034	28.3934
364.961	-5.86041		-410.63	21.901
393.725	-12.4977		-373.622	14.9473
392.747	0.302357		-382.721	9.28463
396.199	0.52126		-384.651	28.7501
393.579	-21.9289		-377.957	16.3094
377.439	-35.6299		-398.359	6.48576
370.741	-23.7579		-399.546	6.75994
370.653	-19.958		-403.118	21.6145
378.379	-23.5275		-389.422	13.4199
395.033	-13.8445		-378.138	16.8128
385.804	-16.3361		-393.162	13.8521
385.235	-15.1285		-389.262	17.6727
403.074	-22.5772		-373.063	12.2822
375.672	-29.0512		-407.545	8.98001
388.531	-28.9135		-385.103	8.12239
391.544	-19.7948		-383.359	5.29121
380.893	-30.7775		-391.305	-4.87033
373.5	-20.528		-397.539	4.51606
379.3	-30.1318		-392.093	4.40339
391.159	-20.6117		-384.475	2.51303
368.862	-16.4444		-400.804	1.30118
389.57	-3.46219		-388.421	19.9398
360.46	-24.5837		-416.569	8.15996
382.285	-11.2633		-398.475	8.8416
366.065	-21.2781		-411.415	19.4047
360.684	-9.49148		-413.704	21.9986
374.349	-13.1221		-397.852	28.8805
368.233	-7.44902		-403.837	28.5323
372.434	-12.6317		-401.617	0.866873
362.65	1.44537		-414.754	21.9429
355.786	-13.9736		-414.952	38.4995
359.344	-6.57825		-420.063	9.52773
361.751	-12.7199		-412.85	38.1631
367.611	-27.5653		-404.809	20.8431
363.785	-33.018		-409.141	34.6645
336.296	-9.85803		-440.533	32.7662
349.29	-21.1077		-423.203	22.3692
358.302	-16.9526		-406.924	18.5074
362.609	-20.6488		-410.725	20.2635
355.469	-33.7777		-423.086	8.98604
365.912	-24.5512		-415.556	21.2264
363.563	-27.7092		-408.422	16.1314
363.327	-27.2552		-413.308	10.2052
339.147	-30.248		-437.368	20.6008
363.455	-45.5359		-405.723	1.42089
350.699	-26.5159		-420.202	1.27984
368.033	-35.8627		-404.801	-12.7658
350.137	-49.7981		-424.231	-23.3046
331.179	-33.7968		-441.318	-13.864
331.506	-37.6495		-440.243	-6.53745
332.227	-28.9237		-445.353	-6.32725
342.085	-33.9559		-433.969	-4.25579
334.533	-39.517		-436.594	-17.747
334.832	-20.2915		-435.028	10.6647
335.229	-23.0295		-436.682	5.48408
359.839	-16.3086		-419.857	7.82065
368.449	-32.8576		-406.672	-8.8752
373.636	-29.1345		-402.532	10.0549
393.99	-24.6551		-383.633	2.47258
368.963	-18.0793		-405.651	-0.90397
372.534	-20.6964		-401.479	-3.93739
388.058	-35.432		-384.554	5.31185
382.173	-43.1614		-394.061	-3.40796
396.26	-42.6424		-380.84	-12.3867
382.387	-26.1712		-393.641	7.73993
371.14	-26.1786		-408.431	1.0681
375.691	-23.1054		-402.323	6.0259
382.955	-17.5192		-395.422	16.2982
369.862	-18.9714		-407.821	14.3097
388.134	-13.2212		-386.925	14.0227
384.216	-27.8574		-389.704	-1.86728
385.887	-18.1618		-387.46	13.5109
375.737	-7.86208		-398.632	14.2958
381.921	-11.3366		-389.282	24.5936
374.368	3.93883		-401.841	15.9593
382.946	9.60007		-389.874	30.9803
381.616	-11.6783		-397.066	23.4055
395.834	-5.94534		-382.611	23.2273
392.784	0.610226		-377.965	41.903
391.148	6.60173		-376.647	37.0205
381.13	20.1922		-389.738	47.2363
370.104	11.0503		-399.014	30.77
379.808	-0.0710901		-389.381	28.6894
369.097	-8.08436		-406.598	28.8598
378.963	4.5797		-403.966	25.7227
375.449	3.44541		-402.705	25.3396
385.636	6.29239		-395.838	29.8349
359.897	-0.111538		-408.364	30.095
366.713	-4.99855		-414.281	21.9382
368.447	-20.6001		-407.523	13.3062
353.771	-13.4078		-422.469	3.49068
364.783	-8.75638		-412.81	18.7169
367.05	-18.9747		-406.143	20.458
375.659	-25.6446		-401.088	9.29624
357.165	-9.41896		-413.074	5.95997
363.785	-14.1283		-404.968	9.11455
381.844	-37.0663		-394.496	16.0828
372.485	-11.605		-411.039	0.711648
382.035	-18.9544		-389.022	14.9225
365.128	-10.7573		-410.63	3.01051
367.946	-26.9529		-402.073	-8.25034
364.764	-15.1765		-411.183	19.778
368.045	-10.4018		-409.529	14.8194
356.036	-18.6933		-419.369	4.21763
377.853	-45.5386		-394.928	-8.38136
357.284	-29.0733		-416.613	-2.54139
373.479	-38.1644		-402.348	-9.20565
363.097	-37.4056		-405.493	-6.07176
364.434	-24.7678		-405.315	4.0733
374.137	-33.2035		-402.998	-6.32216
374.745	-26.7614		-399.317	-2.52042
377.584	-24.2031		-397.931	10.5129
383.009	-22.2175		-389.598	10.2829
374.727	-23.9733		-395.236	8.63945
382.747	-16.1166		-398.406	7.4958
396.34	-14.8148		-375.976	22.3299
375.854	-7.61305		-400.208	16.6027
382.986	-27.4764		-395.948	-0.53058
395.459	-10.8652		-379.54	9.85126
374.047	-12.913		-400.258	19.7348
391.57	1.77433		-388.569	20.5575
381.697	-3.57348		-388.379	7.33505
375.118	-23.7808		-399.993	16.5238
373.142	-16.3528		-401.193	30.6078
369.91	-21.346		-397.307	16.2602
371.224	1.7679		-409.729	34.8153
376.398	5.87868		-398.831	34.0634
369.27	-3.27372		-415.393	31.6719
399.83	-1.02965		-380.083	37.8759
372.509	15.2162		-400.845	38.1221
368.904	16.0649		-409.189	46.0085
379.478	-11.019		-398.247	12.0753
377.016	2.80974		-396.719	43.097
366.653	10.0981		-406.684	29.5994
405.697	-9.85099		-368.785	12.2894
381.904	-14.8581		-388.13	40.8329
376.404	-10.167		-399.443	26.4561
389.116	-3.34375		-395.872	23.251
387.393	-0.551178		-388.359	17.2989
367.934	-16.6782		-404.66	13.7937
371.473	-29.2119		-410.353	-1.90935
373.112	-25.5266		-405.033	8.33625
379.277	-24.9234		-399.857	2.4694
384.241	-20.3822		-398.164	5.47655
379.193	-5.67189		-397.424	19.6096
390.787	-32.4553		-375.59	4.13803
404.212	-16.5117		-370.887	33.5132
374.796	-12.0947		-398.631	26.3852
371.793	3.74475		-402.75	18.7932
384.701	-11.5907		-389.308	21.9379
386.402	0.87127		-386.468	23.4407
371.451	7.59239		-398.932	26.639
369.397	7.09929		-404.903	24.6626
385.325	7.47187		-387.59	26.4304
377.456	-1.16829		-398.359	26.0345
392.646	-10.8841		-389.97	35.3084
396.097	-10.8237		-376.862	28.7043
383.296	-3.42594		-382.857	26.8145
368.402	15.1257		-409.29	30.7382
357.66	10.6735		-420.412	42.4793
386.471	1.50759		-388.351	53.9878
378.215	1.2806		-398.447	35.2637
367.04	17.688		-411.799	32.7208
366.952	25.0657		-402.607	56.3333
368.243	20.513		-404.894	40.193
379.657	15.3126		-394.573	39.2976
374.139	31.9934		-399.966	54.6757
398.827	28.8736		-379.748	53.546
362.197	22.8931		-407.145	51.0651
399.778	27.805		-373.75	40.8526
375.475	46.9401		-397.923	54.5123
364.301	35.8192		-414.331	61.9303
364.418	33.7692		-411.591	35.6036
398.641	17.3283		-378.328	50.2618
376.81	2.13354		-402.06	43.7555
383.039	4.53198		-400.342	30.8831
370.308	3.56199		-399.398	37.3364
369.471	4.81932		-400.208	20.9982
367.729	0.133932		-407.119	43.3562
360.725	-6.18637		-419.896	15.178
374.98	7.18464		-401.016	23.4425
387.256	7.56473		-380.799	29.2183
371.348	-2.47212		-406.77	26.4736
362.55	-4.93644		-406.6	29.447
387.74	5.38948		-378.85	20.0187
372.693	5.95502		-404.343	19.3898
385.109	-0.0617074		-387.701	23.6167
364.158	-17.4426		-403.543	24.6478
367.402	-6.30839		-404.243	29.1786
371.558	-2.02234		-408.282	22.544
356.501	-14.638		-419.187	24.1035
379.906	-21.3488		-394.401	18.6521
385.933	-9.11633		-391.532	17.9736
361.174	-16.2469		-414.596	21.0955
383.741	-7.99005		-385.936	35.1688
369.536	-11.9849		-405.862	22.9099
361.172	-33.58		-413.97	16.6599
379.566	-24.9148		-392.171	3.80684
372.98	-16.0892		-409.545	9.70891
358.165	-17.9984		-416.448	0.798692
374.513	-29.8483		-403.414	8.16335
365.151	-28.0603		-408.556	-2.29217
364.877	-33.1975		-408.819	1.06086
378.835	-13.8768		-387.025	3.55428
380.155	-43.8817		-392.38	0.87724
365.982	-17.5194		-406.921	17.2101
370.057	-28.6716		-404.019	11.7454
386.906	-23.2707		-390.008	5.7659
374.345	-7.8251		-400.208	7.73471
382.427	-23.6674		-391.575	24.7362
382.524	-25.9625		-394.985	0.520129
390.254	-17.0474		-385.663	1.94504
393.264	-19.6866		-379.51	18.7483
418.899	-20.6299		-358.482	2.19873
375.319	-31.7765		-400.521	5.27081
392.719	-34.2629		-386.652	-10.8369
389.973	-28.8726		-389.506	-11.9122
389.289	-39.5369		-382.315	-2.38164
371.989	-31.6802		-400.6	9.70265
385.218	-41.4809		-394.31	-10.355
400.626	-35.7553		-380.175	-2.67556
368.4	-42.9311		-402.93	-10.3226
373.378	-52.4804		-399.653	-12.2484
387.462	-49.7006		-386.461	-12.5804
402.801	-26.401		-373.984	1.73529
391.222	-29.1437		-389.373	-2.76603
370.383	-24.579		-407.319	-3.98903
385.75	-27.6012		-389.193	4.38743
402.77	-31.1055		-370.313	2.88055
388.996	-15.621		-379.545	-7.88737
388.309	-10.9639		-382.066	5.54681
398.796	-17.2183		-379.067	0.691339
378.392	-17.1322		-399.063	23.4363
380.24	-11.9291		-398.817	16.2627
392.314	-9.09623		-388.663	15.1178
391.45	-7.89412		-382.014	24.3277
375.082	-12.4699		-395.528	27.5253
371.178	-35.423		-399.304	11.3396
376.209	-12.974		-397.394	23.8433
384.865	-21.7447		-382.85	18.6168
395.572	-0.299881		-372.889	23.6573
387.726	-5.40158		-387.447	33.7063
379.501	-5.8839		-397.776	12.8003
402.679	-14.4409		-375.104	22.641
390.061	-3.44989		-385.813	14.6772
371.808	-5.40195		-402.619	28.9242
375.61	-0.143669		-401.769	21.2954
394.109	3.732		-384.784	21.3882
383.212	10.6723		-395.223	40.0349
389.359	15.6487		-381.18	32.7033
401.789	4.08102		-374.973	43.934
408.966	12.4338		-367.273	44.3384
413.777	4.6764		-361.164	38.9049
369.136	-1.0788		-404.969	34.4321
372.095	10.5255		-397.793	54.0615
395.371	22.413		-377.815	32.6024
389.58	14.8877		-376.599	50.6328
374.561	22.2207		-397.98	55.1248
408.386	14.5448		-366.561	45.7782
393.761	27.4474		-382.178	48.9387
381.241	36.7274		-399.528	33.4398
391.575	13.1708		-378.66	43.9416
410.959	6.92814		-364.267	49.2678
405.12	12.4758		-372.812	25.3289
391.413	3.90733		-383.877	50.2612
378.003	3.13063		-402.872	30.8604
396.269	-4.35616		-380.375	20.9558
379.923	-16.7124		-394.861	9.60792
386.067	-13.9844		-386.546	23.0845
396.988	-5.91005		-382.342	33.6641
398.493	-9.55742		-374.837	14.7913
392.275	4.47168		-382.498	22.6469
365.547	4.01645		-414.121	9.77879
385.681	-5.71605		-387.566	14.4985
370.665	-17.2756		-404.702	27.8701
379.244	0.477131		-392.669	19.7405
381.806	7.09778		-395.729	32.1159
391.132	-14.3661		-381.548	14.2925
394.291	-34.1046		-380.176	12.4208
383.405	-3.74484		-389.397	30.3811
392.027	-19.2415		-383.764	19.6648
379.077	-11.6247		-388.91	25.7853
380.001	-5.23615		-404.152	11.0973
395.82	-7.41554		-377.849	29.6148
398.192	-3.47923		-374.295	28.7134
381.324	10.2282		-393.401	25.8749
379.32	-6.25967		-398.633	23.7411
408.19	-31.9792		-359.495	11.5268
386.622	-5.8266		-391.931	17.7629
378.008	-10.2701		-395.353	22.2325
411.065	3.29429		-366.843	23.2928
398.138	-6.52819		-378.261	18.5791
406.707	-6.89514		-364.129	15.9651
377.509	-9.35538		-393.706	25.1093
369.04	-16.1948		-405.629	21.6843
375.71	-5.80253		-395.602	24.3457
378.607	-5.08498		-394.215	19.428
376.393	-18.4824		-394.56	32.5098
373.233	-22.1653		-392.873	21.3447
363.084	-3.99142		-409.742	16.0048
380.047	-21.5382		-394.977	16.1871
384.019	-18.6014		-388.601	11.5512
400.599	-15.3555		-369.886	12.8027
388.476	-12.196		-382.395	12.7408
360.47	-8.57412		-412.525	14.3647
362.396	-11.5223		-415.659	15.5867
396.005	-17.4719		-383.919	12.5674
389.125	-6.39891		-384.375	15.4154
398.279	-1.39326		-381.131	23.8528
415.196	-24.0156		-349.478	27.8904
396.564	2.34979		-380.657	14.9058
400.621	-14.3804		-367.915	17.8588
383.536	-23.0286		-388.354	12.3791
391.926	-4.81536		-389.793	15.3012
403.464	-5.30333		-372.98	21.7612
391.066	-2.16157		-384.536	16.8064
377.066	-2.83454		-392.271	23.1529
376.622	7.40997		-395.209	32.5484
380.81	-8.44604		-403.74	28.9251
398.164	-7.40683		-380.21	33.0378
389.683	5.63087		-387.14	27.2483
395.896	2.77116		-376.596	28.7479
375.746	2.30196		-395.428	26.0602
388.527	-0.185675		-384.122	26.7039
419.487	5.65074		-353.96	20.5785
383.957	-7.96927		-391.63	33.944
372.15	-3.9934		-407.396	22.1128
367.123	-2.74107		-408.833	24.069
392.398	4.65788		-379.319	17.436
371.449	3.7474		-398.504	32.0087
373.574	2.72464		-402.013	40.6169
392.291	12.3745		-382.579	26.9799
390.185	6.42271		-383.812	31.4459
397.908	13.6305		-370.321	45.0603
385.084	-20.2383		-386.935	9.70903
386.423	-18.8028		-386.041	43.9158
377.094	-7.5313		-396.843	22.5252
380.125	-7.9213		-390.094	20.0406
375.358	-10.5364		-398.428	18.3071
393.232	-19.3641		-383.283	21.8373
404.396	-7.04914		-367.545	32.0223
399.449	-29.2039		-373.049	7.71387
396.806	-5.33367		-383.292	17.5188
386.708	-31.0987		-384.66	-1.82565
385.173	-11.2263		-391.612	16.7835
402.129	-30.8524		-375.75	1.07908
396.203	-2.19601		-377.728	17.5502
407.091	-31.8462		-369.347	-7.53928
397.95	-16.4325		-377.026	6.12712
402.359	-31.3884		-365.833	6.82204
391.811	-14.2416		-380.593	7.09387
400.571	-21.5377		-380.194	3.69252
384.677	-36.8613		-384.507	9.14801
380.078	-34.8899		-395.301	12.1356
376.355	-10.9956		-400.984	5.57767
373.167	-35.184		-402.984	-0.374363
382.01	-28.5785		-399.093	2.12911
385.052	-29.2185		-387.952	9.17992
370.779	-29.942		-406.575	11.2171
374.785	-26.769		-399.114	15.5506
391.749	-21.664		-375.875	17.7441
369.773	-20.275		-399.849	-0.00436075
387.958	-22.7835		-383.466	-1.47019
395.491	-14.4251		-371.856	8.1825
388.15	-24.5294		-389.633	7.59955
378.633	-31.535		-395.02	15.4403
400.352	-31.2283		-383.263	6.89335
364.653	-21.8592		-408.733	9.48913
384.245	-30.8865		-390.134	1.93001
396.155	-30.3036		-372.127	11.1548
386.609	-34.6206		-394.139	1.47213
397.697	-15.6821		-382.823	31.7702
397.993	-23.9699		-375.115	6.10597
378.302	-25.2441		-397.141	20.5817
407.043	4.63482		-365.991	21.0067
385.706	-30.6285		-383.629	7.62453
387.502	-13.1224		-383.033	17.8451
398.692	-9.64561		-372.05	17.5081
382.99	-23.1637		-393.219	-5.28592
383.221	-21.0569		-385.585	5.23571
401.703	-32.1922		-370.12	-13.0099
394.3	-44.2585		-377.674	3.6461
403.657	-25.0074		-364.071	-1.2355
366.088	-32.0308		-405.962	13.9933
389.147	-20.6375		-390.9	-4.86251
396.441	-30.4118		-373.259	13.0415
391.445	-5.73734		-387.935	16.9116
373.115	-15.8149		-402.42	21.066
381.819	3.31991		-390.141	21.7844
375.892	-46.7317		-398.478	3.75876
369.53	-7.90821		-405.21	21.5275
387.283	-10.9309		-388.723	24.1032
399.365	-14.3996		-374.395	27.8138
369.12	-23.6549		-399.73	16.5281
376.167	-23.747		-397.094	20.7141
372.724	-11.7122		-399.355	27.6865
379.259	-10.6421		-389.16	28.6007
387.172	-18.103		-387.602	10.8517
375.401	-17.3444		-402.863	10.2142
379.368	-19.3381		-390.626	3.40764
387.849	-8.67576		-381.527	7.27948
384.837	-23.9297		-389.849	-0.497695
393.706	-21.6685		-380.357	16.026
372.996	-5.86118		-403.979	13.0275
374.696	-10.0949		-395.477	13.6964
366.175	-14.371		-405.82	9.60709
373.624	-22.4812		-402.279	7.1368
384.676	-19.0001		-392.804	19.0189
395.695	-6.94357		-376.745	9.89674
401.226	-29.3812		-376.134	4.64105
405.308	-5.16663		-368.045	17.8527
393.101	-15.7711		-384.651	12.5919
377.115	-21.0017		-401.801	20.0116
402.275	-2.69728		-373.463	10.9503
368.742	-8.07375		-408.697	22.3805
400.624	-23.846		-379.836	13.1882
384.748	-20.4519		-391.385	-3.83669
376.66	-25.0414		-390.29	7.16242
375.33	-26.4566		-398.286	1.36742
399.688	-22.6926		-372.552	13.604
404.738	-19.3058		-366.234	3.41573
393.715	-15.3778		-381.288	-4.20051
366.567	-2.78834		-408.103	31.8394
408.181	-29.3448		-361.558	17.982
380.233	-10.3393		-393.829	19.2692
391.282	-13.2635		-388.168	11.5927
384.082	-33.062		-388.729	1.64343
378.912	-16.1137		-392.921	2.56117
385.06	-19.1544		-388.805	5.02919
393.237	-25.2171		-381.781	20.8855
368.641	-27.2314		-404.892	5.78394
413.135	-22.4758		-358.796	9.01039
396.155	-11.461		-379.076	7.54352
412.509	-15.9749		-358.437	9.13448
397.868	-5.84968		-378.825	20.7118
390.577	-12.6046		-382.158	10.4718
396.359	-20.2922		-382.541	20.947
400.824	-14.6782		-377.25	4.49615
403.138	-7.55502		-364.541	14.1246
397.227	-2.84395		-373.943	16.6296
397.909	-18.9878		-377.247	25.6279
375.742	0.262168		-400.735	13.5472
385.49	-16.2062		-399.542	-0.854401
383.54	-16.1392		-384.537	15.7404
386.67	-20.5904		-388.028	-0.551067
377.48	-24.1723		-399.229	8.01106
374.523	-26.1491		-400.511	-3.43566
384.353	-2.64183		-392.669	21.2392
390.875	-36.6777		-383.873	-7.02485
398.965	-12.2602		-383.285	13.1448
417.697	-22.7971		-358.369	1.24957
406.995	-21.3232		-362.334	4.52132
394.086	-31.1125		-381.568	1.15383
396.612	-23.2829		-376.186	14.7268
426.916	-34.7825		-351.59	13.9057
394.563	-33.8115		-376.95	-5.42767
390.06	-44.6098		-377.864	-4.26776
386.86	-34.1864		-385.273	-2.88149
389.452	-38.634		-385.155	-21.4208
388.502	-43.1215		-384.975	-15.4451
394.21	-36.5996		-382.421	-9.01887
387.617	-31.664		-388.892	-12.847
396.627	-28.3729		-375.988	0.953745
389.027	-18.2183		-385.751	9.09283
388.936	-21.845		-383.491	1.72722
394.453	-16.3111		-374.437	15.0585
397.574	-13.3411		-380.497	6.55974
394.014	-11.986		-384.006	23.2729
394.131	-2.81627		-387.149	16.3357
392.138	-20.9961		-383.283	2.57915
389.921	-22.031		-386.539	0.254628
379.348	-14.0321		-393.092	34.9795
400.906	-16.1594		-378.882	11.6422
399.235	-8.15165		-373.824	6.84527
418.628	-30.1596		-351.483	-2.88307
393.877	-17.9633		-386.338	8.28999
393.619	-17.5056		-380.082	4.55485
397.503	-27.5852		-374.724	9.19203
382.758	-37.8046		-391.32	-2.34963
381.969	-29.9137		-386.621	-2.07603
378.895	-11.5566		-394.795	3.08257
388.212	-20.7051		-386.188	-9.63684
364.798	-17.012		-407.752	19.5805
389.158	-31.444		-387.598	-3.23449
389.569	-23.7949		-388.292	1.35471
403.569	-30.7707		-366.431	5.03054
382.821	-43.6152		-386.357	-13.835
371.864	-29.4152		-405.799	-9.897
372.372	-30.9414		-399.259	-6.08513
382.445	-24.5421		-388.716	4.14512
374.383	-13.0502		-395.885	0.550133
375.844	-33.4303		-401.156	-12.2822
379.429	-27.9832		-393.434	-3.51102
392.219	-5.26811		-381.465	15.0795
373.84	-31.3156		-409.123	-10.8611
382.347	-23.4189		-392.499	4.05271
387.512	-19.3048		-382.012	7.91625
391.926	-28.2449		-384.22	-1.7554
383.16	-32.7258		-395.909	-2.91941
355.484	-14.9345		-425.058	14.7932
375.306	-8.3698		-402.666	7.09898
385.775	-33.2061		-388.11	1.99542
378.898	-13.7146		-396.425	3.73551
375.54	-25.6909		-401.965	-10.1821
380.282	-40.986		-395.572	-0.736763
398.679	-24.2182		-365.41	17.916
390.236	-19.0559		-382.235	1.7713
389.622	-22.9847		-382.441	0.347743
399.243	-20.3367		-376.851	13.52
369.956	-30.4315		-404.871	-1.89391
381.359	-25.6974		-399.657	0.501221
385.182	-19.6625		-389.028	-10.5171
381.146	-22.5569		-394.739	9.0395
377.669	-17.1933		-391.358	8.21626
380.785	-21.0018		-393.582	7.01758
383.735	-13.7803		-394.634	2.76476
408.864	-16.0095		-361.93	3.32293
400.665	-23.098		-373.741	2.34231
391.585	-23.5081		-378.715	10.546
412.884	-22.5591		-360.464	7.05585
372.132	-36.5458		-402.002	8.38678
385.845	-14.0772		-388.404	13.8539
388.722	-6.28982		-385.959	27.6741
397.635	-16.6288		-374.034	16.6277
422.185	-10.7221		-351.62	-0.22009
407.177	-25.1744		-366.124	-1.37123
388.078	-7.79737		-386.96	11.1219
392.93	-19.0501		-378.812	9.90943
402.754	-17.2068		-379.388	-0.924857
391.408	-12.2528		-387.191	-1.35915
396.391	-0.663882		-376.12	3.76746
404.144	-15.6292		-373.267	11.4831
391.292	-20.6622		-385.318	15.394
400.357	-21.053		-370.905	12.0231
397.836	-25.6352		-375.095	3.40255
389.709	-41.9281		-380.364	-6.60488
387.003	-26.6893		-387.875	-7.44313
396.359	-16.1081		-381.036	-5.61717
390.91	-39.9721		-382.366	-4.16329
373.929	-22.4367		-402.084	-2.80559
390.412	-39.0052		-377.936	16.8229
400.24	-38.7512		-366.697	-4.53578
380.79	-16.5146		-395.755	10.3696
380.609	-5.50472		-393.773	7.93412
376.627	-25.6004		-395.107	16.2341
391.484	-29.1847		-379.252	8.59045
378.751	-32.6993		-398.709	3.81159
404.402	-26.6871		-370.979	-8.6141
395.699	-11.2583		-378.327	9.15297
391.775	-29.6584		-380.637	13.2044
408.8	-10.8584		-364.888	17.1761
381.612	-12.6928		-387.522	16.6117
391.053	-13.4745		-384.809	1.99215
394.87	0.670805		-388.294	19.077
363.593	-10.5497		-410.257	29.5714
378.027	-5.97481		-393.918	28.5154
392.395	-31.6817		-381.443	-6.5012
410.664	-1.31962		-365.613	15.1747
395.243	-27.6514		-387.4	6.52805
393.091	-32.2993		-381.864	-9.56233
370.784	-21.1716		-408.399	-4.40646
375.21	-34.8105		-400.206	6.41745
412.407	-30.6286		-365.823	-2.42431
383.226	-25.9239		-392.904	0.820205
385.477	-41.6144		-388.566	-3.21048
377.345	-54.8312		-401.545	-18.4368
382.091	-25.8663		-393.834	-11.808
386.586	-34.3641		-383.871	-17.4151
384.705	-39.593		-388.768	-10.6777
370.802	-18.0451		-399.849	-11.8853
406.73	-28.4544		-369.212	-1.14026
365.91	-23.0247		-411.022	4.19054
393.356	-36.6357		-373.663	-3.64645
402.088	-40.3692		-368.11	3.00093
390.393	-32.8955		-382.869	18.1308
402.784	-12.3671		-368.699	7.40822
390.546	-2.51976		-388.197	5.50541
374.553	-21.1248		-398.163	2.27331
391.933	-28.855		-386.327	-0.868063
404.324	-3.37925		-380.094	19.2768
373.429	-15.1248		-402.406	4.40683
396.56	-32.0982		-375.409	12.712
378.719	-0.621173		-392.811	9.87757
362.968	-18.3438		-410.805	27.1236
392.655	-10.9622		-382.51	12.6838
379.143	-22.5453		-389.867	16.9648
403.173	-25.0356		-367.283	6.07519
380.481	-10.4948		-393.024	14.8562
393.223	-11.1822		-381.751	20.739
386.456	-3.56682		-390.326	8.19489
395.365	-14.3259		-376.298	8.24682
354.368	-29.479		-411.182	5.86803
389.701	-27.3025		-383.263	7.05174
366.938	-13.8718		-404.414	34.2064
378.69	1.71764		-395.053	30.4282
394.232	4.59371		-372.921	17.915
386.141	-10.8668		-386.593	12.0981
401.232	-35.2118		-377.073	20.9469
366.656	-10.4384		-411.095	15.8461
373.693	-14.6405		-396.22	26.9039
365.551	-7.96812		-410.601	22.3552
392.991	-19.372		-373.876	-0.663306
379.383	-7.71886		-383.818	14.6075
406.767	-19.3603		-364.534	11.5893
370.871	-10.2836		-400.371	19.2233
376.78	-6.71358		-401.138	15.1419
402.114	-12.248		-375.029	10.2739
377.951	-12.3162		-393.257	11.5426
412.902	-15.2352		-362.297	-6.12369
388.264	2.68162		-382.353	26.0006
383.592	-10.3479		-394.838	15.377
371.865	-12.5279		-401.607	4.87035
401.442	-3.68056		-375.035	36.8347
394.623	-2.10981		-376.411	14.0182
400.37	12.7104		-372.223	16.1963
408.465	-13.9474		-363.143	13.6763
407.975	-3.55689		-366.667	18.1219
401.972	-3.89026		-376.969	23.829
399.672	-16.0055		-370.08	10.5206
398.758	-8.86763		-373.787	14.5038
395.617	-10.1259		-378.199	-0.473415
388.365	-15.978		-387.71	20.5197
387.528	-20.9361		-384.578	17.3727
404.274	-3.62034		-375.981	11.4064
386.707	-30.4675		-384.571	8.35549
392.032	-20.4047		-379.67	21.9104
381.587	-17.1936		-385.516	-2.79503
396.629	-12.7757		-370.072	12.5406
388.621	-3.93526		-382.326	5.97486
379.728	-12.8961		-399.562	8.35898
379.645	-11.0707		-391.66	14.4744
374.855	-15.2242		-397.103	28.7062
380.287	-16.0815		-389.543	6.96605
408.942	-9.89066		-359.14	8.2763
378.848	-14.4653		-392.134	17.2265
381.473	-12.4925		-392.036	22.1739
380.93	-24.4146		-397.185	3.94304
382.627	-27.5521		-392.46	9.08876
411.359	-7.95883		-361.642	5.11755
385.476	-12.6213		-382.724	2.03666
401.129	-24.0685		-368.739	5.31249
391.156	-19.7929		-387.108	11.3561
406.842	-22.6528		-371.812	6.97496
396.829	-32.7221		-376.278	5.72224
414.438	-25.4951		-364.827	-3.26626
377.818	-22.1386		-403.288	5.10437
387.734	-6.73375		-381.646	13.5845
376.688	-14.0474		-399.606	18.2412
379.958	-3.46226		-397.169	20.5919
381.229	-18.5776		-388.287	10.9069
376.82	-6.52901		-395.982	16.0624
404.256	-15.769		-367.295	3.98732
391.907	-17.438		-384.487	3.84195
391.294	-12.551		-377.129	21.5745
377.465	-13.2531		-393.773	12.4688
391.305	-25.1985		-383.972	15.3172
399.832	-24.7545		-376.987	3.84175
386.392	-14.6997		-387.061	5.4575
389.52	-19.5556		-385.711	17.5232
377.989	-19.3762		-389.867	11.9044
391.235	-12.5718		-380.324	16.2696
394.342	-17.4718		-379.933	11.5376
382.378	-22.1233		-398.711	2.8628
368.182	-17.1425		-410.691	5.077
392.347	-30.1705		-383.022	10.6685
391.356	-12.5608		-385.832	12.0132
402.685	-19.3685		-373.697	7.94287
384.42	-14.5781		-391.122	24.5955
393.63	-16.2333		-377.699	-4.71535
380.127	-19.5301		-393.533	23.3562
416.324	-23.0099		-361.201	-4.82904
398.915	-8.87842		-382.653	4.29351
395.94	-11.1256		-379.682	4.95068
399.611	-3.7444		-376.084	12.2101
386.993	-30.3442		-396.727	-0.27631
390.605	-5.97054		-382.769	11.4607
380.886	-5.31614		-388.028	24.3117
389.701	-8.98244		-391.9	3.09666
384.461	-36.2183		-389.868	4.24583
377.329	-21.9576		-399.263	11.6482
398.905	-17.043		-370.413	9.94805
380.858	-21.3656		-386.166	10.618
394.733	-29.0873		-376.509	17.2387
381.177	-24.0253		-397.671	7.76367
395.074	-20.2924		-379.509	20.1803
384.223	-8.29335		-387.769	24.2129
393.703	-17.1222		-374.905	4.46058
389.069	-26.854		-380.91	12.0932
411.747	-28.9291		-357.309	4.40357
405.202	-29.421		-370.185	-15.1349
415.253	-21.7284		-360.035	9.63429
398.716	-24.5798		-375.085	7.70661
383.738	-16.6654		-389.405	13.1953
384.457	-19.3365		-388.398	7.00355
376.255	-16.163		-399.763	18.2526
398.388	-24.8902		-375.068	6.3417
398.811	-21.4802		-374.934	-0.716822
403.467	-35.3548		-358.479	5.39716
408.018	-26.9891		-367.479	4.55411
385.322	-20.8003		-384.465	8.8995
381.249	-9.11375		-399.984	-3.65383
430.599	-13.6473		-347.72	14.5928
409.711	-0.672903		-365.334	15.2065
402.987	-21.2761		-374.034	17.1398
377.326	-11.8585		-395.428	2.92357
396.446	-3.84524		-379.273	18.6943
402.758	-10.6051		-363.143	1.04552
382.988	-8.69831		-388.419	22.5643

## Sheet: Figure 2_ 3P
Particle 1			Particle 2			Particle 3
x position	y position		x position	y position		x position	y position
8.65172	-3.42509		-786.868	48.7196		831.58	-71.5199
9.1192	12.6542		-789.076	55.7453		834.13	-75.1169
37.6861	-1.6975		-771.186	60.3606		850.197	-70.5351
-11.3952	-3.56155		-807.805	61.3197		806.254	15.4628
12.7475	-2.63073		-780.616	41.4323		840.564	-68.0805
-0.634387	-19.1889		-797.964	39.0149		825.723	-34.5933
-12.1218	-5.38301		-808.974	60.8435		801.672	-47.3707
25.3943	5.08586		-765.465	55.0841		854.531	-45.5457
-2.22494	7.56166		-794.589	47.6805		832.393	-57.501
-21.676	-3.48559		-816.982	75.2435		806.747	-15.9667
7.45069	-2.20785		-791.688	47.7562		813.726	-35.4447
-7.94613	4.0858		-800.834	42.9811		819.682	-32.1397
17.3169	-8.72737		-773.915	57.2573		837.496	-24.016
5.30782	-13.8176		-798.36	48.8569		815.649	-53.498
3.26047	-1.66321		-799.589	66.2398		808.747	-14.8356
-21.2812	0.292482		-821.284	73.5183		806.897	-45.8947
-13.7693	1.86731		-803.268	65.4512		813.729	-51.5086
14.4845	0.978299		-779.459	62.2987		832.591	-65.7911
4.79702	-7.13119		-789.922	59.2036		835.925	-117.153
4.4031	-2.65531		-783.652	39.6755		827.823	-113.27
6.24984	-5.83748		-800.682	57.1042		822.64	-85.6008
-21.7648	-15.2364		-822.881	76.007		802.006	-30.4523
-19.7865	-12.016		-829.504	45.3733		768.391	-12.5232
12.8464	-18.2161		-789.863	27.206		825.476	12.0084
15.926	-3.97813		-788.345	70.0023		822.315	-47.7665
16.1668	-20.0512		-781.083	27.7833		849.63	-30.4953
32.6022	-4.91933		-765.086	49.3653		866.906	-95.7045
-27.207	12.1693		-813.336	64.6986		806.471	-12.1324
35.2019	2.62768		-777.539	46.8346		848.387	-3.14306
24.7878	-4.02957		-786.115	49.8601		805.82	-18.399
-2.03245	-11.0493		-805.915	50.6364		809.238	-60.6623
-7.37042	-19.044		-801.678	51.3259		806.824	-41.8253
-2.6776	2.83218		-793.396	34.3806		831.548	0.0958869
12.0569	7.1452		-794.154	65.5252		808.427	-53.0759
-23.7826	9.23061		-822.305	61.0387		801.979	-40.6256
-24.3287	2.36586		-824.216	78.4119		787.269	-37.6481
-5.90553	14.2568		-805.927	61.5063		804.149	-47.6403
1.79095	-4.23187		-795.827	71.0812		803.419	-31.0844
33.7441	3.39947		-772.582	59.8461		849.558	-23.3183
23.1399	7.5455		-781.485	38.2779		838.137	30.2365
22.1857	-4.2651		-781.103	47.4833		854.046	-9.40565
11.0263	-13.095		-794.087	65.4911		817.888	-47.8311
22.6141	3.95525		-773.244	44.8544		859.869	13.0456
25.5679	8.5914		-790.417	88.8473		808.165	-41.2272
18.0563	-4.26716		-778.688	81.5709		855.65	-19.3692
33.7716	-12.375		-765.457	45.8603		859.207	-55.7521
3.83519	1.47455		-791.076	68.092		828.894	-40.8078
12.6831	14.6416		-787.215	80.3861		823.172	25.2719
23.3031	-6.84846		-800.009	40.1437		805.767	-6.57203
37.6194	-1.63271		-759.105	51.4408		874.397	-38.0561
12.9656	-18.4993		-798.343	68.0937		809.399	-78.261
-34.2791	-7.20771		-826.573	41.5704		782.72	-92.0402
-35.0004	-4.73599		-829.03	29.339		782.117	-45.5349
23.1596	-11.2785		-776.387	31.4651		857.719	-24.6428
-16.537	6.39239		-814.837	70.6333		811.65	-6.23409
-33.4202	-14.2041		-836.521	61.9487		788.79	-57.1041
-6.48406	-11.5083		-802.401	59.3376		809.577	-129.755
-19.9649	11.0629		-814.128	40.1815		809.159	-35.1233
-1.19317	-9.87358		-800.766	40.227		802.402	-31.0985
17.9979	-5.2031		-773.454	60.7809		841.787	-27.7325
-10.8107	16.9541		-809.589	86.4029		792.149	-68.2397
-16.7788	-7.54345		-827.661	57.4385		777.791	-60.3538
53.6878	-3.37602		-776.758	48.7558		839.587	-54.9
11.4664	0.0820815		-779.478	68.2448		830.877	-75.2898
23.681	13.8735		-790.987	80.6315		805.636	-102.703
-8.79701	9.62045		-811.857	57.1087		816.02	-82.4662
23.6354	13.2427		-789.952	82.6568		821.035	-48.1688
-18.5119	-1.08051		-819.815	41.9805		812.256	-10.9959
9.54557	3.24433		-799.069	54.636		798.19	-36.5841
-1.43857	15.0538		-812.2	77.1042		796.798	-9.81145
-47.0687	5.32462		-837.392	72.2862		777.603	-2.18818
-5.77041	-1.58275		-804.095	44.1622		814.266	-78.7747
40.6171	12.3214		-774.234	97.661		833.585	26.0494
-10.4809	11.5147		-807.638	77.1085		813.356	-83.9148
19.3683	-8.28082		-787.923	30.6907		840.132	-38.7056
-2.84028	15.5658		-804.535	49.7147		811.681	12.5278
-12.7481	5.76614		-811.459	44.7956		796.255	-23.1227
-0.0592222	22.7664		-821.327	88.8981		794.146	-47.9948
-14.4883	32.5512		-817.546	51.6795		790.498	-41.5768
10.8245	-8.19749		-800.771	60.0375		816.309	-5.59613
-16.3378	-8.10891		-804.959	51.8615		816.424	-27.3083
24.4907	4.27979		-790.58	84.2614		802.816	-23.4489
19.8105	-18.7362		-803.361	28.9252		812.509	-1.97189
29.2422	11.3396		-774.12	68.3311		850.706	-1.3892
-26.6289	12.1352		-811.591	70.8593		800.666	-47.881
-4.56331	-14.7223		-801.575	43.5413		799.256	-90.6846
5.89425	12.3404		-807.299	50.8476		803.212	-56.4038
-34.2055	-10.2007		-814.906	39.8774		797.266	-40.5521
-1.14347	1.24864		-801.061	73.7481		799.883	-78.6017
-18.1369	-0.596202		-812.936	54.0876		783.526	7.06511
-16.8443	26.8899		-813.532	83.3344		801.231	1.17959
30.0534	17.6757		-770.256	44.0236		837.203	-0.828243
-14.8839	-1.43663		-811.67	44.693		815.298	-6.04931
-16.4053	8.95056		-823.441	32.2763		797.827	-43.4544
47.3379	-2.43121		-760.501	52.0087		855.601	-56.089
8.2137	-12.6122		-785.404	49.3736		820.435	2.95371
37.6346	-14.7407		-769.789	50.6753		840.943	-70.9591
-25.473	-5.61656		-824.61	66.0885		796.35	-69.3082
9.20737	-15.0968		-783.679	48.9709		851.1	-66.6248
23.5954	-6.19977		-775.351	38.0639		843.957	-78.8923
23.7233	-15.505		-772.889	20.3326		840.025	17.7107
-23.0579	-6.44112		-813.59	30.4035		800.834	-5.4492
3.12086	-31.6853		-793.293	38.2689		821.217	-47.2556
16.0061	-1.58408		-784.87	60.082		823.652	-89.4932
-7.29261	-10.4185		-820.712	22.7121		788.537	-100.981
-2.69239	-2.69375		-792.385	45.4679		825.52	-64.0691
-8.50658	-19.7091		-795.24	40.38		831.654	-116.823
-22.031	-25.6763		-820.794	70.2616		783.57	-84.0053
-9.16537	2.49079		-817.596	70.5475		789.19	-60.5742
0.0113096	3.54508		-800.111	58.3339		798.935	-55.4409
39.7486	11.7154		-782.768	72.2237		823.021	-67.0175
-9.1279	7.67522		-802.992	64.3501		814.037	-62.7712
5.00651	13.9503		-812.565	68.7108		809.953	-34.5381
-20.145	-16.7425		-803.287	44.567		808.516	-14.0936
-12.5536	10.881		-819.462	64.6936		794.931	-19.5418
3.271	-4.13142		-793.497	59.9839		813.715	-3.98701
-11.6182	3.5698		-803.988	78.6369		805.907	-70.6884
5.14308	11.4732		-802.243	74.4633		804.985	-83.6301
-0.656141	8.41078		-801.285	38.4293		834.037	-77.5937
-1.7594	15.5776		-792.494	75.5162		818.45	-41.6121
-7.02413	30.3384		-816.208	65.6092		787.41	12.2631
-38.4867	32.3086		-840.994	79.6071		781.805	-28.1992
-0.401069	31.7089		-795.424	85.3235		823.351	-21.8841
15.3211	6.14227		-808.593	106.99		788.941	-83.8786
-10.166	-0.173206		-813.732	79.9835		786.609	-93.6702
-23.651	19.5876		-816.518	77.8594		791.591	-40.0198
6.61329	26.5624		-790.702	87.2692		811.891	-30.0386
3.30308	7.46294		-801.978	59.2882		810.554	-72.7594
27.9232	-13.8977		-768.025	40.6908		855.932	-23.1153
13.0482	-1.51256		-784.546	56.6594		834.286	-80.2124
-7.89686	-4.36601		-813.025	56.309		779.423	-46.9861
25.6398	-10.137		-767.552	68.1437		843.423	-86.7823
36.1185	-0.0273634		-767.245	38.3846		811.838	-51.6162
-3.70545	-28.1385		-804.999	30.842		806.559	-30.6552
50.1082	7.24396		-753.105	43.4201		876.4	-1.96743
37.8198	-6.23865		-764.944	48.8792		853.999	-13.9438
-0.428983	-17.6101		-794.752	51.642		824.811	-46.9424
38.7258	-0.284348		-778.866	40.5484		830.138	10.5687
44.7222	-16.9763		-767.335	45.3973		856.16	-20.3721
13.4295	0.438956		-787.881	59.338		820.622	-53.347
44.2516	4.66478		-767.559	48.7521		861.437	-20.1787
0.915306	-1.69029		-792.375	21.4058		806.922	-22.2673
-22.5702	2.79293		-828.77	88.0594		786.344	-21.1734
5.57559	14.1012		-795.286	61.1779		835.313	-78.6516
11.3997	23.1037		-800.173	52.936		800.775	-34.8413
-9.8989	14.3885		-819.113	74.7196		780.39	19.0764
-1.66407	0.926935		-808.915	58.3766		794.14	-24.7369
25.2008	3.23363		-782.871	58.0977		819.89	-34.2244
30.2939	3.50235		-781.907	53.4019		822.897	-107.133
-16.4604	-6.64426		-812.194	51.7901		787.649	-35.2678
-21.8748	-26.3062		-810.386	27.6418		808.327	-38.1674
-36.4638	-8.13961		-825.22	59.2845		779.776	-34.2189
42.1099	3.55292		-775.04	59.5704		831.468	-63.5571
-15.1274	9.37946		-811.516	61.023		814.451	-30.1786
-37.8046	14.5264		-820.457	43.6746		770.023	0.677465
-7.09379	4.6755		-804.352	34.2947		819.441	-4.17061
-11.8644	10.3723		-814.499	28.8604		819.083	-45.9658
4.05696	-8.41183		-795.729	98.1186		808.191	-140.332
10.2292	7.69407		-793.839	61.4492		822.855	-45.8014
-3.86069	-11.0675		-811.232	48.8707		790.743	-5.34375
-16.2583	16.2855		-819.228	36.9762		790.008	-28.5994
-44.1608	3.7354		-829.801	78.2525		788.186	-59.4055
-53.4429	3.25197		-855.685	50.2177		769.53	-46.2331
5.74583	17.5118		-804.161	83.6876		808.927	17.3504
-1.30289	10.7398		-800.228	69.457		813.455	-50.6271
-30.5515	10.8393		-827.354	69.3317		804.2	-53.3469
15.1113	-4.98126		-791.411	68.6633		828.938	-28.9891
-15.672	6.63882		-819.24	62.4157		793.077	-22.1932
-11.6634	-7.02974		-810.54	45.8225		805.337	-25.839
30.6973	18.3749		-775.185	69.9351		821.692	-28.0154
28.6539	-9.08421		-783.195	62.4991		830.723	-98.119
9.7971	13.7281		-811.57	74.893		811.761	-44.8524
1.13482	12.9731		-791.939	64.6893		821.696	3.98889
4.4322	2.21169		-790.055	58.8239		840.59	-26.6847
40.7233	0.769099		-773.652	57.3179		837.023	-51.3801
-4.93721	1.31319		-801.291	24.275		790.532	-7.41062
25.0264	9.48205		-774.877	63.554		835.013	-42.0603
-25.0586	7.14756		-812.162	57.0339		824.594	-15.0447
-1.2994	5.73095		-801.787	47.2092		805.477	-28.8669
1.99013	0.557149		-792.422	77.9723		817.964	-61.6757
26.5833	10.1514		-787.285	92.9012		816.58	-40.7638
-29.3261	-1.35795		-827.006	53.3295		775.833	-14.8061
-17.1526	9.2347		-821.486	67.3467		796.572	-6.11846
27.252	-8.42306		-776.952	72.1242		849.386	-75.8862
20.9149	2.59791		-787.754	55.7541		826.144	-15.0456
21.4492	-1.9786		-789.695	52.2601		829.367	25.4958
4.0003	13.4138		-793.993	69.0504		836.026	-49.6677
-3.10129	8.2892		-799.608	53.0859		803.238	-61.0329
-23.0506	11.5287		-818.572	61.2875		791.9	-92.684
-33.7248	14.5399		-822.345	51.1383		782.419	-23.8382
21.5571	2.016		-772.134	54.3475		849.36	45.0009
7.63716	13.2961		-784.217	69.0533		826.068	-49.3943
20.2235	23.2899		-774.039	59.443		862.162	-0.821679
15.2553	-10.9845		-796.109	43.6175		798.161	-36.5238
-24.2121	20.4625		-829.182	58.2639		772.964	25.5104
7.43416	16.0389		-788.945	39.0131		829.83	-33.5594
-9.15542	-3.28113		-804.932	62.2748		804.832	-64.0026
25.3192	22.5301		-789.009	74.7583		830.21	-2.12859
4.97247	14.5232		-786.894	77.4832		812.687	-69.8219
14.6177	-0.584097		-781.224	72.1386		844.466	-107.216
15.822	-3.2039		-771.24	72.4606		858.122	52.558
-8.53895	0.855321		-802.331	60.9391		803.104	-51.0307
-12.2615	-12.4894		-804.03	72.9455		826.573	-63.952
13.1984	-3.5184		-785.885	52.0268		834.961	-38.5878
7.48966	-2.81737		-791.607	41.5407		829.241	-40.416
-0.688978	12.4859		-793.722	62.3572		833.297	-22.2898
13.7433	-6.74401		-781.923	40.6453		834.215	4.00474
24.3061	-6.62181		-766.058	67.4403		852.059	-59.3642
0.966874	-16.8327		-797.569	54.4543		809.25	-116.031
16.9705	-16.0481		-779.061	54.019		836.176	-109.429
40.1426	-6.70442		-757.452	42.8291		868.183	-25.203
-13.078	-15.5436		-805.608	31.0136		844.777	-30.7968
39.4763	-25.4423		-762.519	29.4223		857.076	-37.8605
28.7968	-13.0662		-783.792	31.6962		816.121	-51.0714
19.0427	-8.57627		-778.152	42.5966		828.12	-73.846
15.3197	1.16799		-787.449	42.2948		843.938	-4.53108
31.5319	27.97		-767.355	50.4816		847.009	-50.0639
12.0259	7.72546		-796.118	64.7157		815.941	-53.7551
35.1647	2.05768		-789.363	54.9791		831.828	-56.4377
0.779716	-20.1273		-796.23	34.4221		810.652	15.3473
-13.8698	1.43757		-814.775	69.1026		784.332	-29.2795
3.91162	9.96005		-797.974	73.4964		823.896	-17.7497
-8.81726	-8.13456		-808.449	79.0579		810.85	-16.8735
1.42292	-16.2538		-801.251	59.0999		807.43	-18.6715
18.7595	2.27899		-783.921	58.6702		845.049	-10.8491
29.3845	-9.70756		-785.102	42.4519		827.908	-71.7176
22.9778	15.6864		-786.141	76.7518		821.706	-22.5322
-35.2299	-0.902169		-819.463	46.2131		796.094	5.93599
-17.0378	9.9168		-811.234	84.5509		803.099	-25.1485
33.3026	12.2634		-782.662	83.8856		827.859	25.1755
5.57084	11.8324		-790.822	55.9904		819.379	3.11161
-6.05062	-5.13571		-810.877	80.4132		792.208	-64.5968
2.28231	6.97574		-797.903	102.288		811.928	-62.8577
13.367	17.3099		-795.101	46.0655		836.605	-1.73125
5.79685	11.02		-806.97	74.3105		812.366	-26.4878
1.52289	13.2881		-796.206	62.7853		811.97	-40.4975
28.5736	6.32028		-780.758	64.605		824.028	-52.0451
-6.87909	7.79065		-810.159	82.9945		819.89	-47.914
11.4366	3.22999		-799.536	62.8043		820.656	-25.123
2.53267	-7.80279		-810.742	54.5022		802.204	-21.5577
-21.8808	17.5162		-806.601	85.001		801.459	4.49199
3.19254	24.0735		-800.918	73.2439		818.485	-15.4145
-5.30505	8.45467		-807.431	74.812		799.408	-33.2359
-31.6309	-9.90831		-829.109	46.3264		779.231	-35.1224
-25.3225	9.32061		-821.331	82.2649		797.84	-26.2921
-19.0601	7.36898		-825.006	67.5409		773.994	-34.9831
11.0099	11.1686		-794.198	43.5592		839.633	-49.2345
-11.2563	-3.71388		-821.792	49.025		785.357	-75.8917
7.65087	10.9612		-797.959	46.7129		815.418	-28.5153
3.86778	15.0153		-803.507	40.5792		808.75	3.1945
-15.9844	2.92651		-816.641	67.4782		800.387	-46.703
-24.8554	-3.14299		-822.261	55.1761		784.561	-32.9083
-14.0005	-9.1925		-822.917	42.7348		791.02	-58.1377
44.0422	6.28303		-766.291	66.0414		867.969	-53.6188
38.6047	-16.9303		-774.005	38.2		859.835	-18.7278
29.353	-9.80489		-785.418	55.8134		819.826	-61.4806
1.49496	14.0383		-806.801	65.2944		803.623	-15.364
-2.68184	6.36879		-794.559	80.814		840.063	5.9261
42.6766	11.6942		-755.846	78.8744		865.188	-31.9583
-36.805	25.911		-834.968	43.105		782.874	-11.1361
-13.2595	26.3727		-806.284	40.4549		796.796	-43.5562
-13.7593	-4.3645		-810.031	38.3713		806.841	-19.8609
-57.5753	10.8992		-847.395	54.4189		773.312	16.7367
5.71454	1.05259		-798.755	54.7642		827.062	-63.2444
32.5124	7.39578		-769.491	87.2266		838.166	-86.0308
-3.25099	14.2868		-801.011	60.6537		818.021	-12.5778
-27.047	19.189		-814.622	75.7381		796.635	-65.3211
-46.0722	-8.3772		-831.564	75.1198		781.734	-72.5514
-25.3877	9.85832		-830.859	56.772		768.762	-18.3986
-6.6123	-7.35737		-819.862	34.5062		805.472	-54.8967
12.3745	4.09687		-788.364	28.5981		830.113	-13.4458
-2.73114	6.99336		-797.954	43.3404		824.07	-42.5841
-29.534	-18.102		-822.184	71.5609		792.358	-46.7916
8.09593	-10.7527		-790.202	57.4985		828.831	-65.5164
7.91736	-2.0914		-789.258	62.3236		834.81	-43.4794
21.9762	-6.55821		-788.073	68.0514		812.254	6.81466
27.7014	-12.7873		-769.277	48.4942		839.252	-89.6813
-18.4096	8.40707		-810.196	52.7188		815.664	-45.7655
-1.46636	14.8249		-793.129	73.726		801.759	-60.2855
6.44008	-21.97		-800.656	41.4545		810.265	-69.2534
11.3984	-22.8801		-787.257	35.9694		826.581	-45.7737
-15.2224	-10.7504		-818.84	29.2628		804.374	-48.984
20.2328	-4.129		-773.531	33.7174		838.571	-46.0844
28.4888	-1.76224		-778.053	48.7859		840.158	-79.4649
9.27451	11.3923		-800.722	67.6822		796.758	-80.4321
33.4375	17.375		-758.286	43.0588		858.931	-17.4063
9.30173	7.21924		-788.586	65.1019		847.042	48.3596
42.7959	-7.67322		-775.745	42.2254		827.347	-83.6584
10.3312	16.4991		-798.539	77.2546		802.154	-50.0557
17.1145	7.60993		-797.26	64.7818		800.741	-108.93
-24.9646	9.21911		-832.456	64.4059		786.688	-62.4731
-10.2391	14.4299		-816.734	72.3679		785.056	-29.3537
26.0933	6.8788		-779.252	45.2918		839.925	-38.5574
-31.6127	10.7535		-833.171	87.1921		776.352	-49.7222
6.74326	11.0484		-801.753	49.3695		819.441	-48.9917
-31.5698	-1.75131		-824.606	67.3957		778.309	-20.0498
-21.913	-21.0071		-829.116	32.3694		781.381	-9.81716
-11.4772	9.10322		-818.218	70.3282		794.064	18.4942
-12.2056	-10.2154		-817.936	30.233		801.476	-17.8738
-0.575143	15.4676		-791.805	83.2236		804.927	-17.9239
13.1198	-19.1973		-788.963	83.4615		832.324	-52.3097
0.0374484	-2.59838		-797.488	51.1585		790.913	18.7652
-0.983312	-13.7114		-801.246	54.7704		813.69	-53.34
16.9196	-19.1742		-779.106	52.6738		833.084	-59.3711
14.4394	-11.3236		-799.481	56.1472		816.807	-83.8081
24.7637	-23.7589		-772.945	39.6983		852.319	-67.1115
9.4996	-10.6297		-783.592	39.7186		822.928	-102.91
4.09719	2.32983		-799.16	42.466		815.685	-44.031
19.4403	-7.90859		-781.445	41.2949		834.865	28.1044
4.04249	-13.9099		-795.371	56.6414		803.661	-40.0349
-17.437	-1.82372		-820.305	47.3484		797.187	-28.441
32.8932	11.1922		-767.808	55.7552		836.96	-33.5484
14.6392	7.01845		-781.914	73.8488		854.764	17.4782
18.8657	-7.63745		-798.681	55.3977		817.195	-20.8398
-7.89635	7.78226		-814.176	78.6272		803.234	-50.4134
34.2896	12.0714		-777.606	64.5802		825.462	-18.9585
-2.95713	12.5801		-807.155	80.9266		805.467	-41.6277
4.90929	-2.76217		-793.51	44.2467		824.05	-58.3282
24.3651	8.50881		-786.367	72.5804		839.916	31.3282
34.6955	-14.9295		-774.678	48.2747		848.219	-8.3656
14.5995	-4.896		-783.456	47.806		830.872	-27.6423
22.3803	16.6525		-780.335	58.3586		814.966	-9.03152
12.1438	16.4645		-805.61	76.0335		809.936	-16.1202
-31.5438	-3.40866		-826.98	80.68		791.154	-70.7224
-21.259	12.8907		-819.401	60.5156		790.849	-41.1812
-11.9261	6.64389		-799.504	52.5033		817.929	13.9641
2.87568	33.0839		-782.89	72.3506		837.971	-23.8528
6.81926	23.5095		-788.831	72.66		817.844	-51.9563
2.03363	9.70602		-812.046	70.252		789.798	-76.5401
-48.4259	26.1098		-838.172	50.3865		775.042	7.23891
-12.6994	-5.75623		-821.287	88.3536		814.964	-60.0998
31.5127	17.9384		-757.193	82.7477		857.034	-17.4446
-22.6443	0.935854		-820.394	64.7063		794.441	-55.3747
11.5725	9.16406		-795.024	75.2686		803.172	-49.538
3.59527	12.8364		-803.91	33.9775		806.839	59.2647
-38.6805	-11.0788		-841.159	36.4433		781.473	-44.9463
-23.6244	12.0858		-833.985	70.6796		772.673	-36.7121
0.554058	-13.5964		-801.887	27.2136		814.273	-26.1525
-1.13829	-4.32321		-789.015	56.2515		830.862	-43.7329
-6.17602	6.80304		-817.57	50.568		805.019	-58.6704
1.25644	21.0521		-797.334	76.0729		823.514	-38.3044
-7.6356	-22.5085		-810.502	28.0382		794.295	-40.8228
-7.90153	4.43958		-811.73	35.9086		803.089	-68.1015
-1.01533	4.12005		-798.735	41.5269		801.418	-45.426
27.0874	-17.648		-769.591	31.1528		844.224	-59.2345
3.13941	9.40328		-792.058	49.1435		837.197	-75.2497
29.3161	-2.45024		-790.374	57.8013		829.177	-91.2276
-25.3214	14.0799		-819.533	69.3442		784.156	-49.6642
-13.6304	24.5983		-805.352	49.936		824.933	27.8116
24.035	34.3833		-778.747	93.2483		831.017	-23.1263
-26.9882	15.1369		-826.666	57.7745		797.523	9.69145
10.066	19.9065		-785.753	75.647		823.128	14.5008
-23.3799	11.2577		-818.622	62.6206		801.004	-43.5563
-37.8703	5.34189		-833.279	60.1895		787.472	-25.9921
10.8612	1.30571		-787.091	51.5454		832.153	-14.8294
9.79282	-6.70846		-801.088	51.7056		820.831	-36.0716
32.2626	14.7941		-808.749	17.2197		785.808	29.982
24.7196	0.185512		-774.201	33.0899		838.329	-4.98203
-10.9591	-31.2623		-808.189	40.9334		809.176	-59.6554
24.9633	-12.0016		-777.46	31.6651		868.824	13.4222
14.4968	-3.37773		-781.05	46.0087		820.491	-52.7835
3.65491	-26.933		-796.411	14.8383		820.059	-85.0756
15.3078	-12.3187		-784.102	15.7305		841.027	-19.6122
14.8203	-15.1668		-796.641	51.3953		834.591	-20.8716
38.976	-7.86269		-771.995	37.7345		869.074	-18.8731
49.204	-0.0259097		-772.441	55.5356		840.933	-38.4553
-35.4023	15.7764		-825.802	57.5395		775.047	-20.292
-17.5372	15.1745		-820.753	40.8496		809.906	-4.63333
0.820231	8.88012		-799.709	61.8219		828.47	13.8587
-12.5493	-3.81643		-814.783	53.6436		810.956	-13.7208
-1.08777	-16.0886		-810.043	67.4396		793.137	-67.5719
2.99163	-23.0808		-804.001	28.5713		795.036	-34.8315
-30.689	-6.66832		-827.638	47.5248		791.7	-20.6951
-11.0573	-17.2316		-810.015	23.4896		810.736	-15.8329
20.0701	-13.7492		-779.442	33.3831		837.265	-68.8765
-0.0434759	-19.6991		-798.248	54.1905		820.733	-45.5783
-3.89282	0.758946		-798.934	45.4172		820.492	11.3447
0.518011	8.61648		-800.768	78.0518		807.64	-34.7542
-34.626	-9.34127		-840.873	35.2895		767.685	-69.1044
-34.4725	-7.60572		-831.423	49.2994		779.627	-1.41665
-18.4635	-22.3868		-805.311	58.3265		804.227	-55.9952
-7.26645	11.1743		-820.625	39.8335		792.04	11.4835
-16.1786	-1.23214		-823.603	49.8656		790.17	-44.4622
-6.01005	-19.6691		-825.1	51.0191		789.162	-45.3896
-46.9977	-10.9596		-847.123	76.8149		764.803	-47.4136
-44.3206	15.6601		-827.602	81.1368		801.784	-23.5758
-16.4663	-0.725434		-815.805	80.1372		810.155	-95.8049
-19.8895	10.0626		-815.941	62.1259		802.871	-56.9999
-0.198664	9.10002		-818.936	78.523		782.453	-61.7733
-65.0115	14.9269		-849.311	124.958		751.615	-70.1766
-6.1037	-7.965		-810.337	83.7109		810.927	-11.3853
-33.3895	0.561816		-833.914	65.2022		766.541	-68.0091
-0.112786	5.85963		-809.902	69.4827		802.15	-14.1132
-24.915	10.0099		-827.627	64.8909		792.757	22.4576
-66.512	20.7296		-854.965	55.2123		747.296	-53.6378
-42.7019	9.12941		-841.107	52.8649		768.686	-44.6576
-24.6337	10.2953		-826.002	80.5668		786.454	-32.4472
-2.61356	11.7095		-810.45	46.4534		798.045	-27.4409
9.29637	27.152		-809.07	46.2402		811.075	-63.8377
-28.9294	3.60876		-829.003	60.1824		791.267	-110.744
-38.0838	-21.1305		-849.748	49.9741		767.811	-54.6866
1.00395	-18.662		-798.361	53.3768		826.231	-98.2679
-7.45953	-0.802226		-809.693	23.5464		811.861	-6.72526
-44.5061	-7.86743		-838.405	34.2713		774.993	4.43439
-47.4271	-0.917489		-845.682	53.975		778.331	-43.7395
-35.2459	20.7598		-833.421	57.5136		787.559	-17.7515
-6.08538	16.8932		-802.652	49.4524		823.608	36.161
20.322	1.32596		-787.279	75.5116		838.444	-19.5911
10.5984	-7.00148		-784.173	27.7949		818.491	-90.2201
17.8396	-12.95		-790.27	35.7015		820.482	-87.5554
-35.4739	9.66311		-832.087	76.0776		785.939	-47.3787
-5.33411	14.0336		-805.171	74.9972		801.767	-63.0374
-4.99457	2.08316		-807.69	65.2529		796.987	-48.0806
38.2416	-15.8629		-776.23	60.0332		848.223	-46.3468
10.6474	-8.78346		-787.976	34.8293		833.876	-97.8162
-13.5968	5.06193		-811.142	19.3132		804.54	-35.8691
38.9186	2.24825		-785.309	58.3894		828.204	0.102675
0.849757	1.24902		-799.823	57.7417		797.802	-87.6817
-3.42359	-1.88346		-804.459	64.6935		803.192	-93.3023
30.7477	7.36354		-775.128	61.4458		828.755	-117.485
5.30185	15.4989		-800.913	26.3397		801.384	-25.6855
-27.3186	-2.08139		-810.094	58.9052		811.672	-43.5601
-23.3093	6.91075		-820.298	36.8194		807.773	8.18616
24.2261	12.5622		-793.157	38.6806		830.194	-39.8876
11.6535	-10.4075		-805.042	50.667		798.774	-65.3006
-30.0976	-2.54032		-826.772	80.663		772.263	23.0035
-12.1165	14.0365		-811.491	60.821		793.647	-1.35266
19.3086	-1.01668		-783.686	37.5936		827.682	-8.55956
36.5334	22.854		-760.94	83.7242		868.642	24.526
2.7204	-9.67334		-801.514	52.0487		806.949	-100.9
16.0291	-14.8001		-792.068	25.3078		818.889	-37.7445
-36.0308	-0.608742		-827.951	21.0242		787.401	-22.256
-15.7204	16.3069		-811.637	47.8928		787.306	7.8839
-16.1923	11.8084		-821.667	47.6529		802.434	-9.10212
15.2482	8.7723		-783.097	45.6042		835.473	-77.671
21.2099	-7.90872		-787.544	64.9174		834.612	-85.053
-2.12032	-16.426		-795.914	51.2224		802.295	-69.3722
25.0267	-21.3566		-775.017	58.5719		834.425	-72.66
49.0955	-25.591		-763.916	41.2252		837.452	-64.2266
56.9714	-6.00077		-763.291	29.3036		837.788	-69.5929
6.53793	-12.2109		-796.457	30.8342		814.831	-11.408
-0.577535	-17.926		-803.561	52.7401		810.552	-57.7009
0.217723	-7.57666		-805.328	45.4859		812.441	-68.5125
25.0474	-18.1332		-783.334	48.7805		806.127	-36.1098
-42.8616	-19.9336		-849.868	21.8724		755.286	-69.2975
11.0134	0.798126		-791.641	69.1664		813.104	-79.9016
-13.1724	5.31654		-828.302	43.4083		777.072	-22.1203
13.4086	2.28519		-800.081	79.4372		806.36	-105.322
26.1335	2.57005		-775.925	69.6966		835.028	-31.4626
11.3596	27.4402		-788.31	61.2737		835.155	-27.2455
4.66301	-6.11864		-806.86	102.713		811.729	-70.257
27.1445	35.5171		-766.685	82.7162		840.737	-30.2
15.8265	16.1588		-774.419	73.8971		848.04	15.6246
13.604	9.33894		-796.177	51.3973		824.73	12.7933
48.7399	9.46576		-771.625	67.7474		844.915	52.3666
-27.4439	11.648		-821.045	73.7382		789.85	-57.0719
3.06712	10.1216		-791.673	60.6595		809.598	-7.94986
31.1596	14.5761		-771.787	69.5204		864.589	4.49874
58.33	-7.86895		-741.552	59.4077		892.66	-15.3067
12.7355	13.3668		-778.864	101.42		841.098	-59.2445
25.2023	-6.29512		-785.234	67.2239		820.031	-35.9858
43.8046	7.20103		-775.851	48.3389		843.899	-30.8037
34.0426	12.0079		-778.725	77.0123		834.966	-36.4141
22.2654	-4.92415		-786.368	63.275		816.817	-30.8067
43.4951	18.8668		-768.126	84.7822		845.895	-13.1206
14.3162	20.5935		-790.9	53.084		801.056	-21.8477
-6.84924	6.57345		-806.382	68.1031		815.964	-10.865
4.83667	23.9382		-794.588	63.2464		811.284	-42.4951
15.056	10.5819		-783.602	54.5824		824.636	-94.7731
46.4665	-8.03563		-775.632	81.6266		842.704	-65.299
-4.37263	-0.152605		-807.713	69.2469		808.748	-45.8631
15.4688	-18.5813		-793.402	19.5217		821.577	-86.8876
38.813	-4.64123		-767.367	29.0524		857.096	-47.3855
33.44	-12.8778		-766.428	54.0049		869.388	-20.3904
-40.641	-7.08061		-847.634	46.1387		765.95	-38.0041
13.5521	-11.0733		-790.233	57.9298		836.787	-44.8898
-0.631629	-16.842		-795.962	66.667		820.803	-80.1649
-9.76934	-6.50464		-802.376	37.961		794.445	-50.7631
40.6225	-34.5257		-767.633	29.7397		850.205	-30.2011
28.7638	-5.98733		-776.556	55.6547		839.882	-101.802
-29.8181	-8.86019		-823.177	36.1039		796.644	-10.6443
9.92957	5.6552		-798.101	59.6477		804.224	-99.3809
48.3067	12.8663		-769.018	53.4347		824.343	-44.1325
24.9082	0.0269298		-786.144	52.2259		811.662	-23.1707
-40.8383	-10.7401		-834.458	27.3994		784.837	-56.3783
-2.93645	7.43668		-792.893	49.5055		824.568	-28.1313
-27.425	5.03813		-821.362	64.1531		793.853	-65.8707
43.0063	-10.4325		-765.788	25.8364		878.634	-77.3714
-7.88216	-5.62448		-807.249	35.3555		806.325	-106.64
-7.0052	11.5383		-803.371	57.7041		803.424	-53.7658
-44.6006	12.5012		-844.053	44.2257		779.953	4.89913
1.91958	-10.6776		-806.921	19.6005		812.84	-1.11058
-21.6563	-6.17188		-817.533	28.2101		799.946	-62.364
3.28005	-4.07089		-794.725	46.9883		828.426	8.24643
3.44177	-3.61001		-813.894	30.7375		785.046	-42.0466
-23.3051	9.31908		-823.969	57.5263		799.474	-18.3652
-13.4362	1.43683		-815.347	64.0351		794.364	-38.1813
22.9629	-5.23666		-791.084	20.7752		820.265	-27.0999
-9.19518	-8.4602		-816.08	57.7423		791.063	-34.825
21.8573	-4.51288		-785.748	50.1672		823.191	-55.2964
15.5895	-6.70138		-783.688	37.8553		833.887	-76.8733
19.9864	-3.3353		-798.588	57.1067		795.91	-78.2547
-18.6395	-7.702		-817.879	35.6202		802.788	-55.9942
-5.19522	-24.7489		-818.472	33.0178		803.746	-119.683
11.1937	-12.9709		-789.878	12.017		817.013	-7.47206
14.425	-24.8891		-790.475	35.4234		816.553	-16.032
-10.0636	-19.6397		-823.153	3.60548		794.58	-18.1135
-5.56134	-18.5661		-807.568	60.217		805.235	-69.0866
-33.7307	-15.8044		-843.813	38.2333		776.899	-38.2692
-9.12253	-19.5687		-809.959	29.0459		817.479	-89.8271
-12.2855	-11.4905		-805.995	30.8308		808.803	-18.7855
-25.4379	-8.34289		-818.861	49.8702		802.009	-24.8715
-13.1549	-15.6145		-812.199	22.8943		806.228	-68.4976
-19.8627	-5.56896		-817.02	62.0906		785.344	-27.4938
1.56109	-4.62036		-790.31	60.1069		822.202	-97.4929
16.0621	-16.4366		-791.976	42.3057		821.491	-35.8839
-8.32874	-2.41261		-805.364	48.4606		812.345	-46.6305
-24.4506	-4.01528		-820.822	52.6962		789.48	-24.8793
-14.6103	-10.341		-809.628	37.7721		808.049	-87.9509
17.6396	-9.50201		-784.513	41.5711		849.158	-51.4451
35.9175	14.9133		-782.773	61.1129		823.346	-66.6737
32.0107	14.8931		-780.076	68.8202		832.668	-65.278
-4.61971	-12.7745		-805.843	62.1931		815.714	-81.1005
18.1408	-27.3411		-777.953	65.0393		835.291	-18.2294
-43.191	4.12215		-835.448	65.151		780.404	-35.8191
3.29271	-17.4483		-800.285	22.3984		831.17	-35.2865
46.8555	-6.85448		-766.187	45.8312		840.667	-58.2448
14.934	8.039		-793.48	30.8154		810.862	-5.09449
35.8865	2.07477		-782.508	66.8473		835.47	0.782085
-25.5865	-5.8079		-837.729	54.2831		763.172	-55.4992
-3.75989	-6.93914		-798.376	44.4618		801.109	-45.0673
11.22	-16.7595		-791.121	67.7963		818.122	-79.6735
16.8114	-11.3336		-804.485	72.6497		805.509	-16.5322
37.7339	-8.17863		-755.696	40.3224		880.26	-49.8674
54.2248	-6.72096		-766.782	38.2854		848.565	-54.0046
-6.07664	-19.4874		-827.905	36.2675		767.218	-62.2416
42.8936	1.21913		-778.645	71.0346		818.353	-91.8424
-7.29112	5.30257		-796.544	47.0466		822.841	-34.5894
-24.385	5.13569		-819.686	58.6656		790.121	-48.0275
-6.31911	-2.95925		-800.031	61.6867		808.419	-22.2216
-6.87905	-15.9481		-805.458	34.5708		812.906	-61.943
11.6714	11.6186		-779.91	65.9594		850.683	0.882002
2.765	20.4596		-794.761	48.7981		821.489	-35.5514
20.4957	-3.04593		-789.564	14.2552		831.24	10.6161
11.3386	1.71919		-788.523	51.309		843.926	-77.6647
0.976281	-0.392801		-797.599	38.4882		817.941	-77.0371
-20.065	-3.4495		-830.086	27.7182		772.778	-1.63009
49.8635	16.2858		-761.626	56.3304		847.536	-31.5805
8.03113	5.48856		-785.85	63.4696		826.643	-57.7034
-23.4753	-20.7741		-820.771	25.164		801.114	6.63903
-4.43696	16.4293		-807.57	67.6643		798.275	-68.7018
5.34539	5.70724		-800.506	42.4235		807.14	-23.7469
47.0846	5.56264		-766.192	66.4099		837.483	14.8103
-11.3996	23.0538		-813.835	79.054		823.35	-37.8629
31.6144	24.8406		-773.325	60.4059		823.604	-10.0188
8.76114	13.8322		-787.176	64.0911		825.563	-18.077
-27.7692	6.76928		-812.56	65.7025		799.222	-2.25478
20.4389	-2.2889		-791.15	58.8308		835.38	-30.5656
29.3193	-9.47509		-787.127	32.8761		829.724	-74.8597
29.1245	27.2428		-777.631	86.9608		838.197	9.38634
0.968961	7.98591		-798.269	54.7752		827.597	-52.1347
5.96563	-2.90822		-793.689	70.3311		823	-89.1776
-3.3749	-21.8362		-804.684	23.5591		807.708	-97.0489
-39.4074	-27.3328		-833.367	17.7215		781.131	-68.5441
30.8507	-2.27512		-772.322	47.1267		844.452	-109.035
-34.429	-5.48116		-826.273	37.4837		777.986	-59.5565
14.1343	-15.0805		-792.108	48.1789		799.659	-55.8348
-15.5025	-27.7335		-810.032	67.6127		790.527	-78.723
-1.71876	-10.6334		-785.448	48.4265		832.852	-50.2163
-1.32231	-5.23196		-802.435	29.3005		799.553	-76.7207
5.62617	1.58638		-779.808	56.4843		821.983	-53.3922
8.01886	5.1993		-795.328	47.7897		819.613	-80.6999
17.8928	14.035		-779.91	62.9766		840.218	-48.4883
-15.4178	-1.09046		-815.619	52.465		796.111	-23.3076
30.3791	15.1494		-774.137	57.5535		851.631	-73.1281
-32.3946	5.74863		-820.693	88.596		794.652	-78.287
-4.0851	-36.6089		-792.36	76.1179		827.719	-84.6172
-11.7465	-16.0936		-807.283	48.4137		803.016	-36.1686
-40.2083	-8.47227		-832.709	24.53		782.005	-33.213
18.9757	-1.25814		-779.759	50.2463		839.218	-86.4363
23.0355	9.93773		-780.424	73.8208		846.36	-122.858
-15.0154	6.52962		-811.67	58.0119		797.625	-52.365
14.0445	9.71415		-803.478	49.7608		791.728	-19.4451
26.0545	3.07276		-770.971	74.4997		842.758	-53.654
-26.3166	4.35124		-818.777	63.5514		795.22	-59.2393
21.4065	7.69444		-791.141	40.6172		818.86	-38.4798
-12.5056	-9.92533		-829.294	39.4544		794.238	-50.0169
7.51636	-10.2112		-785.082	78.3087		823.253	-52.0491
-16.6799	6.81804		-798.876	50.1217		828.112	-17.3878
10.6928	-22.2706		-796.77	34.7585		792.791	-102.88
14.0015	10.9687		-791.13	66.9109		811.308	-131.313
18.4151	10.4253		-778.035	64.4556		833.897	-26.832
24.9782	-15.8775		-774.657	91.2202		846.78	-126.751
19.2594	7.65807		-771.627	79.8129		842.988	-46.5841
11.0485	-7.78667		-777.554	44.2283		851.448	-83.8045
2.74302	-6.12949		-793.496	14.9114		815.665	-70.9225
-18.7112	21.8273		-817.156	80.9394		780.246	-8.53881
-18.494	2.3525		-839.673	69.9815		764.292	-38.5334
16.3131	4.24817		-787.946	73.1527		822.671	-82.9815
24.8302	5.24405		-770.691	62.2565		839.683	-19.6601
33.4947	7.98171		-772.971	58.7638		844.401	-48.5001
4.39665	4.98845		-801.478	31.6521		812.831	-30.177
12.707	1.18669		-793.289	42.8042		795.964	5.93437
33.6285	-2.15205		-768.164	77.8037		850.846	-44.1502
31.3582	1.61339		-769.031	59.3528		848.644	-95.2474
-10.9018	-7.81483		-814.626	48.1497		799.694	-97.2728
-8.79649	-22.993		-802.202	39.3653		803.909	-36.0839
-4.51932	6.6332		-805.789	58.3108		804.63	-12.4504
13.7051	-3.41879		-783.508	40.7691		844.824	-47.5416
9.81971	-18.1775		-801.43	49.0265		819.061	-71.0421
0.9826	-3.71067		-801.61	47.7134		800.468	-89.4669
-2.63464	9.16592		-814.062	38.6764		794.813	-43.3853
-12.6632	-21.3861		-804.824	38.2904		820.193	-78.6288
28.4801	7.42117		-794.216	41.0687		805.833	-39.8625
-12.635	-2.98802		-807.869	71.8752		800.935	-63.1171
35.8596	-18.3205		-774.091	37.0526		812.083	-3.11857
-22.1302	-11.6343		-805.674	72.0574		799.25	-40.4731
14.6868	2.4131		-779.783	59.4653		833.048	-4.90075
-3.41251	4.00927		-799.412	57.4454		808.383	-36.5671
-53.9725	16.124		-847.196	49.3835		762.72	-45.5297
-19.1134	8.09032		-810.798	30.4714		796.884	-15.9335
-11.0677	-3.88911		-815.889	52.4962		795.458	-60.5268
-13.4743	-9.5607		-817.956	33.2596		794.122	-74.6857
-55.3619	-8.93073		-844.893	68.2126		760.94	-61.0143
-6.4946	4.4248		-804.801	39.4051		817.854	-30.1421
-37.4377	-6.46454		-834.011	43.9608		764.966	0.655318
18.1564	-16.0996		-772.768	31.5265		851.649	-32.0772
40.2127	2.39822		-764.557	51.7418		888.396	-10.4543
76.6384	1.88921		-733.409	20.0014		895.312	-110.637
20.9343	1.48171		-784.651	39.6701		838.361	-22.7917
-29.2941	-8.99534		-817.991	53.9408		795.071	-48.9913
-69.1411	-6.79925		-869.695	66.156		739.61	-54.5357
-38.9281	15.4634		-839.146	22.8449		768.966	-16.489
3.91369	11.2177		-792.412	85.5278		834.434	-86.0614
15.0514	-0.85135		-799.414	56.0358		813.154	-32.6741
27.0202	12.9509		-788.327	58.8551		815.699	-27.4029
-12.6867	15.4715		-811.303	60.3053		791.492	-54.1221
33.5773	-1.26125		-767.499	19.3206		842.75	-28.307
29.0219	-11.7651		-772.967	26.1167		838.415	-50.4027
16.1422	7.13596		-788.284	34.2133		813.926	-1.20214
-6.88155	17.899		-799.314	70.61		805.535	-30.6189
12.2091	16.5305		-798.349	62.9033		804.982	-4.11065
-4.13948	15.864		-813.51	53.9471		798.109	-29.0128
29.1424	9.54975		-789.877	44.7091		820.689	-37.6493
-11.9948	18.4971		-812.055	75.1267		798.111	-55.2918
8.56264	1.67234		-796.87	36.4119		812.312	-56.5937
11.6315	25.676		-788.678	59.0103		811.184	-24.0128
34.5947	13.5273		-762.439	67.7654		859.276	-51.9831
16.4437	-27.4993		-781.106	76.3896		825.942	-45.3173
24.9869	14.9896		-774.277	68.9354		826.413	25.9142
25.0035	27.5555		-785.689	38.875		847.728	-8.47904
21.655	-3.43232		-780.48	57.4565		824.074	-25.899
1.55491	-21.2502		-803.496	54.3567		809.194	-18.9269
-0.652295	9.26766		-807.453	66.1116		795.504	-41.1557
34.0032	0.6044		-779.152	43.1804		826.343	-70.1017
-19.6071	-3.23536		-815.408	36.7623		787.089	-30.2666
28.8763	-0.365894		-775.881	48.8076		825.042	-81.6624
-14.3261	12.0195		-838.432	62.8456		781.963	-5.04586
27.0947	6.18703		-776.845	68.0474		822.921	-50.1691
20.887	-8.1722		-775.009	25.4935		846.278	-39.665
25.885	1.01055		-772.244	60.9318		850.137	-76.414
54.62	-22.3084		-761.558	32.6376		868.824	-72.6342
8.16214	6.80826		-795.677	42.0052		802.398	23.1478
2.69732	-14.2694		-796.55	23.4489		804.997	-47.0369
14.3408	-16.5343		-784.1	30.3145		822.338	5.37206
-51.3155	-5.77283		-839.432	47.8423		774.793	-36.1753
-19.5435	-5.23188		-815.163	53.4299		795.353	-59.9581
34.8684	-3.94782		-754.376	46.0047		893.204	-69.2296
33.8393	-4.41692		-769.373	40.6312		853.865	-50.021
28.8706	-2.14854		-793.975	28.8479		818.009	-38.4978
19.9695	5.98179		-802.842	43.0789		799.36	-81.0986
0.241409	-3.35307		-814.352	55.3112		795.59	12.4331
21.4322	6.10102		-770.287	41.6342		864.281	-28.6895
55.625	12.688		-762.39	78.2497		840.108	-62.2765
15.3448	15.1086		-787.375	45.9714		835.683	-19.859
-10.9734	-24.0479		-815.659	57.0178		790.132	-45.8392
4.97442	23.6273		-799	55.6597		802.632	-27.0864
30.769	5.47226		-781.679	49.3311		825.703	16.4537
37.261	19.6112		-771.665	48.2877		864.771	-40.0158
-14.8291	-2.92234		-817.229	51.8964		793.72	-45.0168
-15.3435	1.80353		-818.126	60.7429		797.257	-23.1569
-28.3628	23.3011		-821.395	36.6802		785.081	6.66275
20.049	28.0349		-788.721	78.0326		831.614	-10.8458
-3.55983	0.589221		-810.13	47.3662		780.542	-51.0417
-0.549355	-2.5731		-802.524	78.7314		812.717	-67.4499
-22.2669	14.4762		-806.055	52.9079		816.903	-40.9732
22.3629	-0.458505		-791.821	37.9819		827.254	-79.0465
1.86616	-11.3778		-797.854	54.769		819.246	-105.262
-1.80338	18.1803		-802.191	64.5354		818.942	-59.9795
-21.4744	-18.0568		-813.524	18.4831		811.847	-12.2277
-18.1887	8.38291		-818.828	51.4738		792.697	-34.4511
15.7428	-16.822		-795.08	8.14758		807.077	32.5907
-11.8208	13.6407		-802.775	38.3192		802.699	-34.457
-8.33467	19.3498		-815.312	38.1185		799.211	-46.1853
-1.93651	14.3108		-811.977	42.8472		800.802	-39.692
31.8555	-6.2724		-780.364	39.464		838.476	-70.5975
-18.0328	15.2026		-816.162	76.717		789.576	-76.7241
-1.26976	-6.6625		-817.523	45.1819		789.686	-45.0103
21.5391	-1.78026		-775.322	62.3565		836.551	-82.5649
6.96339	1.67028		-792.411	51.0454		810.068	5.99847
4.7915	29.2211		-810.622	56.4941		788.261	-61.5904
0.903092	17.9596		-775.591	79.3988		852.504	-45.6554
-9.27018	-2.40176		-810.955	57.1537		808.938	-40.4546
-1.31822	-5.73347		-792.989	38.7871		812.808	-54.9505
-15.3227	14.1735		-802.747	64.1049		803.586	-58.3284
-39.4462	12.473		-821.413	72.9849		783.378	-43.9167
50.1301	-18.5414		-762.109	34.447		871.341	-107.035
21.092	7.6235		-798.243	73.214		795.187	-101.741
-16.3355	11.9794		-824.059	77.4874		777.285	-36.4947
3.67231	-5.3024		-800.047	33.8114		814.852	-37.6055
18.6256	-13.4766		-796.388	31.7293		816.152	-91.8641
6.63083	-14.4417		-796.287	24.2226		807.414	-43.427
30.8832	0.253163		-773.463	56.3627		851.403	-119.8
4.84628	-4.64493		-785.733	28.8848		825.796	-52.8797
40.6808	16.7022		-772.454	82.5083		862.043	-16.4846
-29.7257	3.4239		-828.693	44.3333		780.175	-57.4296
-31.3326	6.98428		-842.606	32.7482		766.356	-19.3153
22.1985	-12.9717		-783.207	36.6583		835.532	-72.953
18.1885	0.951025		-788.822	38.7339		823.529	-20.0841
-12.168	22.9903		-823.271	19.6111		796.178	-17.8432
15.2443	-2.37208		-791.76	43.0397		813.668	-5.97394
15.5344	17.2371		-804.229	62.2432		795.223	22.7132
12.9859	7.67655		-787.573	35.0819		819.574	-51.4747
5.15432	-8.55362		-800.42	49.5219		811.98	-28.7081
-23.8181	-8.04005		-817.654	51.4134		784.903	-28.1947
12.9998	1.71067		-798.239	32.5288		790.08	-59.2611
20.6181	5.80208		-791.665	61.7085		812.907	-11.9942
23.4973	-1.10664		-776.553	61.238		821.525	-58.1895
24.3009	9.21107		-770.379	44.3739		850.732	-105.5
-9.65191	4.65056		-812.305	39.766		804.218	-39.6945
14.041	9.66287		-786.302	58.1704		842.397	-37.1801
33.0933	-1.01252		-789.051	42.5711		815.891	-49.7102
-31.7902	18.455		-831.795	72.9747		786.731	-69.5157
18.1885	5.99748		-786.005	54.8464		799.66	-27.2922
5.44247	8.01172		-781.927	60.4874		823.561	-69.82
-9.22043	20.4699		-795.928	71.6502		819.967	-42.2285
-14.4279	-0.930071		-816.65	46.6297		795.129	-21.9921
-37.6831	11.0322		-839.232	44.1375		751.912	-2.50215
3.27	4.99865		-799.643	40.6958		828.723	-34.3343
-9.28479	23.3573		-812.961	80.2963		779.576	-87.4254
-22.4412	19.5337		-818.357	63.9044		798.456	-54.9763
-12.85	1.39312		-817.29	54.4406		787.529	-52.9884
-30.5219	20.3351		-819.927	82.1161		786.074	-37.9665
8.64469	18.6719		-791.956	72.1475		817.695	-17.9185
11.1259	14.6953		-784.81	49.552		836.166	-25.012
24.2908	32.1569		-781.156	76.8218		803.828	-55.4561
-9.18782	33.6176		-818.666	70.757		771.776	-14.9465
43.7212	25.4378		-780.433	78.2927		845.489	-43.9699
23.1207	14.2288		-795.772	68.0219		804.486	-34.765
-3.33777	32.5585		-808.26	105.985		803.293	-76.2592
10.3551	37.1698		-806.745	58.4869		793.706	-15.8108
9.52025	5.68802		-803.337	50.021		798.118	-11.0789
-5.01558	35.2169		-807.449	78.2982		792.114	-40.4095
-42.5689	34.489		-833.753	39.6511		773.419	-57.077
-11.6936	7.61094		-812.145	66.836		800.466	-28.2893
-1.3146	30.6483		-795	50.2367		828.109	-41.1448
-34.2998	11.6654		-829.302	57.0137		780.457	-15.875
-13.457	18.3064		-812.648	57.0031		799.4	-35.1795
15.8622	13.8086		-795.126	65.0063		817.355	-52.8106
-17.4766	8.77607		-820.552	47.4854		800.248	13.3185
7.0894	11.2002		-791.012	58.3284		812.291	-39.1343
24.9583	15.909		-780.54	81.3841		820.565	-26.4872
-27.4519	33.9286		-830.471	53.5114		794.18	6.35928
-5.02038	20.0569		-812.83	85.7207		784.584	-24.5936
-14.6011	15.0552		-812.676	117.236		806.162	-48.3031
-21.9212	37.6561		-811.815	71.6732		789.595	6.20253
8.73665	20.5108		-804.867	34.8637		808.2	-45.5047
-35.5672	30.6052		-823.559	39.8512		797.728	36.7185
-30.2458	8.30015		-821.85	100.383		789.805	-0.414135
-2.7086	20.6427		-807.19	43.2005		809.379	-25.4571
-38.3368	-4.38045		-831.508	61.4366		791.98	-69.3459
4.43935	7.07823		-803.422	23.9072		803.004	-10.6733
-29.6001	5.98767		-843.706	38.7168		780.333	28.3559
-29.8518	21.7855		-828.152	51.9249		792.463	-46.9194
-8.72059	24.8532		-818.702	82.5049		804.534	-38.1662
6.09767	14.6616		-796.22	54.313		831.02	-34.7218
-28.3011	21.7302		-836.386	50.8363		772.92	-57.3103
-71.3769	11.9142		-873.659	63.3275		721.638	-23.2079
12.622	-4.94049		-792.437	64.0748		828.97	-13.9023
-50.4806	4.36055		-845.302	11.694		756.303	-31.0457
-28.4016	4.03807		-822.664	50.4454		780.457	11.9939
3.92701	17.7806		-797.695	34.7737		805.954	-50.029
-24.3641	-1.6645		-807.298	35.0471		797.95	-82.7848
-18.1834	1.89952		-814.728	52.5644		795.623	-51.8946
-28.7146	0.982784		-836.92	11.296		777.031	22.6458
-8.88962	-0.613324		-815.767	26.8645		776.735	-16.3359
-7.00984	-19.405		-828.557	32.7871		769.952	-42.6308
-18.4499	-15.8642		-817.043	12.6514		792.13	10.446
-38.5352	-8.78341		-843.978	61.6687		754.69	-53.5629
-70.7259	2.69964		-860.746	52.6516		736.946	-9.80692
-18.3553	-4.76128		-826.337	42.8403		793.046	-61.8527
0.551087	-14.483		-826.026	62.7994		781.056	-69.3544
-13.6148	-10.4109		-809.535	37.7667		803.787	-77.5609
-54.811	-2.56102		-845.836	18.6189		744.939	-59.8477
-20.6767	6.30911		-814.957	16.9494		792.012	-8.32326
0.622016	-27.9943		-801.008	29.278		829.373	-58.3057
-35.7404	1.18363		-849.245	0.475777		767.17	-47.2821
-23.3331	0.651646		-822.31	51.4789		781.04	-74.797
8.25802	-17.9214		-788.42	62.3587		822.411	-57.4364
-33.7929	-2.84152		-842.922	34.4052		766.006	-17.1786
-46.3861	-1.64509		-855.856	12.4204		746.464	14.8908
-28.6898	-9.64416		-822.3	28.7209		782.644	39.6663
-42.7957	1.55576		-832.715	65.4318		794.59	-1.34025
-19.7621	11.0567		-846.09	47.2981		755.693	-72.6241
-1.09172	-14.8912		-812.744	53.7974		781.62	-56.5946
4.21745	-12.1706		-792.996	26.2718		817.048	-87.8007
-56.007	-1.50286		-850.994	53.4667		751.121	-48.332
-23.6607	19.5353		-813.661	48.1197		816.559	-52.1937
-34.9794	-17.8485		-825.706	31.4063		777.419	-33.5509
-37.7538	-14.9848		-825.096	-12.5614		788.96	-31.0831
-38.4868	2.90828		-842.912	24.5455		758.446	7.34835
-24.084	20.6081		-817.066	32.1611		794.412	-41.214
-7.7564	-2.69871		-796.32	41.5597		817.561	-97.3727
-6.71331	9.57179		-807.048	64.3548		796.925	2.91726
-31.5804	10.6231		-811.623	63.8707		778.264	27.7779
-19.9704	2.76167		-818.153	35.1791		801.69	8.15708
14.7886	11.0558		-795.314	28.2838		814.889	-69.8147
-44.9115	24.0216		-843.746	46.918		755.91	-46.2147
-29.9432	15.7477		-826.888	45.8194		771.326	-15.9445
-31.43	7.577		-825.574	59.5899		789.969	-0.380666
-33.5658	-12.7642		-832.576	27.1721		777.807	2.97357
38.8751	6.64663		-761.293	67.1491		843.414	-73.4678
-17.8053	11.4832		-814.844	23.2795		801.894	-74.3427
-29.4798	-7.1144		-822.987	6.78814		783.878	50.8228
-11.7554	-8.96033		-809.672	39.9438		801.035	-21.752
-1.27311	12.015		-796.387	41.4999		799.719	-68.371
-20.0485	-8.33583		-816.331	69.0756		774.564	-38.7108
21.4007	4.96896		-786.122	61.2818		819.698	-68.6544
-46.9801	-4.90795		-844.776	34.2244		765.234	-39.4008
-7.16784	-23.4812		-808.08	11.6993		788.606	-47.4782
-8.11686	-21.7758		-814.716	25.7057		795.353	-84.3054
-2.18391	-27.6552		-802.111	54.1483		797.358	-143.209
-5.13444	0.276336		-813.21	5.69816		771.497	-33.1809
-37.0232	-25.5119		-837.344	0.57		785.876	-83.2769
18.402	-9.63709		-797.714	-15.7543		806.703	-55.119
-10.6309	-20.9324		-814.523	15.3078		791.324	-35.7058
-32.4569	-69.2587		-831.267	-25.0177		787.852	-125.925
-33.1345	-70.5654		-817.249	-9.06384		797.115	-70.3751
12.6028	-43.7565		-778.227	-22.2672		824.994	-63.6588
8.78852	-66.9564		-788.907	-11.9918		819.802	-60.7533
12.33	-50.7246		-803.235	-17.7565		796.572	-76.9701
-19.6454	-40.8046		-815.101	2.45121		787.461	-95.3847
-5.81938	-56.3266		-806.953	0.669919		796.315	-68.7627
23.3477	-55.3309		-773.238	10.4282		821.22	-76.5774
-16.6755	-34.9968		-814.579	-35.3357		790.1	-60.6128
18.5669	-40.2493		-779.498	-3.57088		825.49	-130.966
-28.9623	-24.7883		-824.761	25.6628		776.12	-61.4323
7.40774	-1.80418		-793.47	53.3247		798.73	-94.5137
-10.8178	-29.9788		-816.041	7.25186		788.617	-17.1221
6.45911	-34.2626		-800.849	-9.35211		806.028	-17.2193
30.2954	-8.41812		-774.525	16.9026		827.597	-35.2671
6.93741	-14.9367		-786.493	11.887		819.489	-78.3216
-19.2235	-19.564		-805.172	6.40353		799.08	-73.4575
40.5355	-20.9088		-762.56	32.3987		828.685	-55.0391
-17.437	-29.9273		-805.295	15.525		790.2	-74.9211
-14.1883	-5.35699		-811.051	22.8137		799.412	-93.0242
-17.8848	1.01713		-812.712	56.7995		780.776	-47.4527
11.0612	-4.96267		-782.151	47.8723		827.828	-40.4193
-22.331	-13.7084		-812.793	-1.95785		777.822	-33.6611
49.3103	-16.0396		-765.849	43.8478		844.546	-22.8084
2.04535	-23.3933		-786.956	46.4509		838.608	-51.7938
13.7856	-7.5273		-792.035	32.1012		811.56	-55.0129
-28.135	5.29267		-814.947	42.2374		790.764	-43.2865
-30.4391	13.5443		-830.138	59.0969		791.6	19.3852
10.6999	-8.86782		-790.945	54.1592		791.73	-85.8699
-12.523	13.5453		-811.551	44.4921		778.44	-8.60205
-23.8156	4.58937		-803.305	38.7676		798.644	-33.2643
17.1378	-8.52383		-791.639	63.0263		824.124	-71.1006
45.1326	9.79811		-759.725	47.2031		854.148	-1.37462
34.974	-1.71181		-775.097	51.606		822.341	-100.637
-14.9932	9.97491		-811.842	23.8108		778.439	-46.174
-9.03963	-6.20413		-797.858	28.0113		793.919	-0.512083
28.6735	-2.01628		-783.09	51.336		832.411	-36.7823
12.7962	-24.2708		-800.444	26.7922		787.879	-88.9542
1.00153	-18.0575		-796.557	58.1314		820.004	-83.6193
19.0496	-8.96442		-794.666	41.4055		790.075	-28.9802
22.398	3.73126		-789.411	25.3357		806.741	-21.8882
53.5477	-3.01476		-761.778	7.30945		834.438	-49.6688
-36.7038	17.8713		-823.272	40.6034		772.703	-51.7446
15.9374	-24.0249		-794.545	12.7136		797.268	-44.229
55.2573	8.46745		-738.456	30.7023		884.385	-17.428
2.72991	-2.65276		-799.499	51.1311		823.671	-48.8497
-4.20708	5.11657		-813.097	44.4131		795.485	-76.2079
-31.8227	-17.2899		-825.699	33.4739		761.885	-40.2382
35.126	-11.8753		-770.071	37.7284		822.035	-95.3893
-11.6019	-7.64669		-793.972	26.779		812.35	-72.8981
26.9886	7.09114		-784.445	59.461		817.513	-69.4108
-36.4718	-7.34782		-833.844	35.8126		783.7	-5.38551
-19.3413	2.60234		-812.58	34.2417		800.21	-10.5597
-6.71134	-22.0243		-812.414	-4.5868		768.54	-38.9691
-1.77952	-6.04708		-802.924	35.0627		807.122	-88.0321
-18.5195	12.999		-809.298	63.7785		811.827	-9.20655
45.9277	-13.3035		-770.617	18.8188		818.965	-90.1436
15.29	-25.8739		-778.794	32.3092		841.955	-80.5042
21.3692	-13.1881		-782.548	28.7342		831.668	-15.4301
-35.8697	-10.9699		-831.398	18.4727		777.511	-48.7459
-14.0642	0.800599		-815.031	9.34675		776.618	-25.4129
5.29575	-6.50875		-784.098	31.2075		818.047	-48.7174
39.3223	2.19248		-766.035	30.7095		835.87	-60.7568
-4.18271	-2.86263		-798.07	35.6024		801.008	-37.1126
-27.4513	15.5061		-829.371	18.4783		777.056	-0.905533
5.67054	1.40499		-792.596	33.6051		795.872	-64.5322
26.3563	17.4085		-785.203	57.8506		833.259	-39.9184
-10.8218	18.5179		-802.526	90.4223		793.752	-6.61384
-37.7248	6.02941		-829.752	37.7866		769.177	-65.0295
9.38741	16.9846		-779.832	30.641		846.81	-19.9374
-27.2749	7.26984		-815.844	66.3566		793.916	-5.85896
-3.16266	13.1759		-798.566	42.8017		811.317	-41.3006
18.3268	17.9537		-758.591	59.8325		857.736	-35.8303
-17.9502	18.6289		-809.016	66.9156		775.497	-60.5173
-42.7596	10.7676		-848.433	2.25017		735.758	2.14594
-13.9474	24.6588		-811.976	72.9674		773.758	-56.497
5.41892	5.71329		-785.168	37.9504		816.882	-45.4293
-21.5472	-9.93882		-814.86	17.6705		775.947	-58.8563
0.740569	-15.803		-795.796	45.6805		805.511	-7.47287
0.606287	0.990569		-783.362	9.18602		821.997	-38.7286
-12.6039	-12.9015		-815.897	33.2863		770.013	-63.0491
-14.0288	-15.209		-802.524	29.4406		791.924	-21.7164
-6.0739	4.4025		-806.67	31.2256		803.89	-43.4862
8.84816	-0.0483058		-796.644	32.0813		811.795	-1.891
8.35898	3.39961		-793.082	31.7809		801.5	-67.0845
-18.2622	1.04527		-822.163	38.9216		777.295	-65.8397
-1.92791	6.96755		-802.234	14.8668		786.938	-12.188
-12.2376	2.59566		-814.438	2.27054		789.199	28.1543
54.9695	-4.85274		-744.568	18.3244		877.796	-9.97572
30.1374	-15.7515		-784.087	64.3828		834.396	-95.195
-9.95356	7.40541		-805.23	58.7313		800.196	-41.1598
-27.5096	4.80671		-820.435	73.6433		772.082	-19.6286
-25.0105	12.6622		-807.918	40.3146		810.748	-48.6276
19.8805	8.96608		-780.639	58.8652		822.013	-81.2354
-37.7967	10.9689		-827.039	57.6606		784.114	-5.09999
-10.9089	-9.51408		-808.87	41.7269		810.068	4.31648
0.40396	-4.77893		-794.441	32.9378		790.258	-64.2945
17.1523	2.22993		-797.303	53.6843		793.528	-64.8226
-1.43115	7.52143		-780.323	55.4645		822.816	-48.3502
-27.4006	-2.30853		-813.895	17.5504		800.364	-64.7506
-21.1563	-0.407722		-813.033	30.3564		794.169	-43.9728
29.3741	9.13325		-778.13	25.1842		808.936	-31.8952
-9.49233	-22.0235		-812.346	21.0903		802.617	-97.9835
-11.5348	-20.248		-810.308	15.3351		805.779	-96.7968
-0.831235	-1.09407		-787.78	29.9769		815.712	-34.4261
-13.2195	-17.3492		-810.782	12.6951		796.842	-19.3265
33.3865	-14.9276		-772.541	23.9163		824.232	-28.9927
-1.04717	-10.4861		-812.759	30.594		786.849	-76.5332
-16.6529	1.34925		-821.289	47.1057		800.238	-22.7794
3.81445	0.522651		-782.512	13.4687		822.027	-4.20373
-41.0656	3.27555		-833.45	12.1369		767.407	-15.7931
-0.68987	-13.3379		-821.532	3.44935		774.53	-5.44873
9.36922	-7.46957		-801.674	78.361		797.566	-103.821
-19.2515	1.22013		-817.498	65.0923		809.695	-21.8337
-58.417	-4.69555		-855.109	46.4014		738.991	-59.3736
-55.162	6.35156		-850.022	27.0797		750.827	-36.4218
-1.12325	-19.865		-786.681	-2.59068		826.408	-10.8367
-17.0407	-17.5468		-806.403	34.9124		792.259	-24.2148
-21.2073	-10.6014		-820.765	6.43413		758.025	-69.022
-45.9347	-7.44895		-834.22	73.9186		768.517	-39.1899
12.6615	4.58036		-790.507	42.6921		819.59	-16.4774
36.2772	-20.2219		-773.223	1.51207		828.15	-14.0802
-1.40799	12.177		-807.098	31.5259		795.244	-40.0341
-24.5559	-5.02514		-834.72	28.1345		747.384	-9.7066
-18.8144	-5.01577		-832.084	24.9996		759.396	-64.2897
10.0812	-7.91182		-807.492	20.8574		799.186	-69.5464
-8.03974	-28.2651		-805.347	13.2044		783.397	-120.814
-45.8374	-15.9473		-818.89	10.8276		779.027	-44.7179
16.5578	-18.203		-790.313	12.8579		801.279	-58.4585
-34.8216	3.03609		-814.74	53.8296		793.479	-92.4945
17.626	-9.35706		-782.698	37.8156		819.648	-81.1803
-66.6547	1.98246		-867.51	17.4105		731.572	-40.1196
-32.3225	-0.550612		-843.704	17.9942		746.087	-64.1656
-23.5739	24.4402		-833.154	46.2225		753.19	-53.5793
-8.89794	-14.8637		-807.97	51.6202		778.11	-120.636
13.821	-14.5932		-795.747	14.3102		813.567	-48.9197
-12.5053	-16.011		-819.272	41.3293		767.574	-80.0701
-22.861	-9.00073		-820.53	57.502		776.835	-39.6565
-36.0245	-11.5612		-823.343	58.3599		781.925	-32.0786
-7.57821	-18.3886		-830.18	42.2295		758.607	-91.0731
52.4886	0.0690149		-746.576	53.3534		837.897	-70.9864
1.7105	-4.25051		-805.54	26.51		806.509	-79.6497
-28.6896	4.47728		-832.513	1.18946		765.809	-62.7503
-56.3766	-7.15173		-850.179	27.3276		750.964	-76.1205
-20.674	-8.90001		-812.586	55.3028		778.342	-38.6823
-27.2462	-25.9775		-849.1	40.3685		759.943	-88.7575
-9.57697	-20.1284		-813.28	18.547		770.79	-70.3277
0.669039	0.41151		-808.931	61.8938		781.745	-84.4653
-9.3907	-9.40578		-822.023	25.0885		769.232	-63.6178
-0.82548	-21.0236		-810.129	40.4971		790.958	-50.8349
-45.7252	-1.55068		-838.027	63.9146		755.393	-85.4564
-33.6588	-5.30833		-834.162	14.5488		769.565	-47.3401
3.96647	-21.372		-803.562	22.6722		784.428	-80.0774
-4.59271	-7.18704		-798.82	25.6125		825.412	-48.2778
9.13795	-30.1667		-794.997	13.6862		790.093	-53.6374
2.17842	7.5956		-789.9	49.2329		820.491	-61.8089
-16.0639	7.25075		-818.81	40.4256		768.313	-42.9531
-9.5072	-13.5889		-804.023	39.9042		770.159	-74.0931
-16.5775	10.9962		-807.839	34.6043		789.696	-58.9775
15.4709	-14.965		-795.509	21.4173		822.463	-62.2722
-20.4234	-9.96386		-810.162	33.2493		781.346	-20.1775
49.5009	7.53206		-784.715	7.22593		789.092	-21.0862
-43.349	-6.15143		-826.732	27.0709		768.475	-66.6521
1.11312	-4.00441		-794.105	29.4244		814.159	-68.4696

## Sheet: Figure 3_4P
Particle 1			Particle 2			Particle 3			Particle 4
x position	y position		x position	y position		x position	y position		x position	y position
-2.99279	-6.75193		-833.761	31.9207		704.369	-108.411		-2019.59	-80.9386
-12.4184	4.12798		-848.885	17.6552		708.361	-55.4018		-2062.5	-135.246
-28.8786	28.5283		-860.232	17.913		702.599	50.0729		-2067.46	-15.8648
-1.92403	15.136		-851.694	28.3207		691.43	6.89487		-2037.04	-70.9388
-34.0347	4.41343		-901.027	20.5123		658.842	-47.8678		-2182.97	-48.7681
-11.1048	18.7637		-860.224	25.4579		693.216	-6.09437		-2061.72	-107.724
-11.0792	35.0714		-838.66	35.2722		726.456	48.2752		-2051.32	-122.756
-95.0134	17.1146		-893.706	28.0327		670.814	17.1891		-2152.86	-3.60461
-67.1044	20.6274		-887.317	-1.47559		682.827	-8.96398		-2198.61	56.7115
-57.3433	15.852		-935.07	20.3089		679.715	-32.0081		-2485.09	-139.298
-67.6446	31.4154		-948.116	63.919		663.989	-15.885		-2517.36	-97.2197
-87.6988	36.161		-934.114	47.6693		662.478	-57.2798		-2607.88	21.7696
-62.528	34.7303		-940.67	33.8158		668.954	0.874598		-2575.84	356.849
-88.4866	17.6319		-936.764	22.4491		670.416	40.0545		-2565.51	222.419
-64.2687	22.625		-940.008	56.6934		662.564	-16.8768		-2605.27	198.735
-71.18	26.8119		-946.669	34.9272		656.588	-40.8971		-2570.85	215.472
-49.0819	12.6509		-907.775	-1.25799		707.189	-75.1892		-2539.22	207.016
-98.4247	33.8012		-965.235	73.4879		633.115	-11.4471		-2525.03	284.006
-89.8343	38.9043		-950.997	67.0644		662.941	-2.52562		-2526.55	455.054
-101.825	46.3349		-956.38	55.9104		651.726	26.0234		-2599.99	236.887
-64.7417	34.506		-942.117	47.7777		682.057	41.3502		-2634.91	274.537
-88.8376	43.5535		-978.356	49.7884		644.909	43.1998		-2565.51	339.854
-93.6505	22.7859		-967.51	57.5567		642.762	-18.6321		-2553.19	654.83
-84.863	10.7826		-952.628	48.0432		656.282	-68.8345		-2488.6	719.397
-88.2504	22.5668		-965.524	30.3415		631.326	16.1071		-2535.64	754.689
-76.604	37.9996		-955.443	45.1933		656.201	37.3827		-2466.74	662.922
-103.995	29.4148		-965.269	26.9812		655.595	-0.66458		-2451.66	639.901
-100.234	22.542		-971.289	16.6989		628.966	-53.5564		-2507.29	723.203
-87.53	25.9027		-949.066	44.4286		656.861	-61.6659		-2567.71	506.868
-112.693	46.5309		-991.169	58.0338		641.492	23.753		-2542.43	422.864
-78.3969	39.4073		-951.754	57.6404		674.667	-27.5461		-2585.78	150.795
-108.082	17.1906		-945.063	3.63467		651.708	-33.9291		-2546.52	-162.195
-123.206	20.2429		-977.287	36.6258		623.673	-44.4695		-2548.59	-254.969
-83.4981	31.9051		-945.708	75.069		650.378	-27.0107		-2548.68	-214.457
-117.575	34.0228		-994.578	52.5419		637.975	8.28454		-2596.53	-144.588
-90.8334	8.03238		-963.207	67.5364		651.316	-37.3893		-2446.23	77.5249
-75.0182	26.7215		-926.177	31.1864		650.741	37.4907		-2194.97	267.559
-7.51137	12.952		-847.014	11.9266		734.103	-15.1442		-2023.91	33.0171
-66.8004	6.27117		-871.044	33.8592		662.531	-40.8261		-2110.23	-60.0388
-10.3254	-69.1735		-895.601	36.1931		697.311	-53.3981		-2131.75	-158.864
0.00124464	-8.68709		-912.412	25.7869		700.112	32.2171		-2072.03	-133.151
-0.268671	-7.40747		-892.512	-1.06451		705.973	153.092		-2028.54	-240.099
-20.1169	-38.229		-933.103	-9.41151		678.144	37.2832		-2105.2	-179.225
-27.1797	-36.581		-931.667	1.79488		684.752	19.0122		-2175.17	-144.587
-30.1092	-36.7733		-924.956	-3.39886		687.505	9.66407		-2121.62	-196.522
-23.2193	-26.6021		-933.996	43.5557		676.743	-13.7713		-2139.16	-226.991
-1.85807	-48.6552		-910.25	-5.14207		704.75	-37.4831		-2095.53	-135.224
13.385	-42.8329		-883.206	11.7444		724.671	-5.2869		-2053.13	-140.098
69.2052	-26.8519		-851.12	5.06907		767.215	-13.2069		-2027.95	-83.2717
73.695	-29.8377		-845.308	-6.87706		750.975	42.6406		-2042.26	-188.512
-5.29596	-46.5552		-894.296	30.8043		692.433	-42.8105		-2102.52	-140.447
83.6541	-8.91061		-846.305	-2.12829		744.325	33.5396		-2034.33	-267.494
9.32646	-9.27961		-899.677	19.0688		688.289	50.498		-2104.28	-218.812
-38.4283	-54.1935		-939.937	57.5687		662.411	-111.439		-2156.67	-76.7165
-8.0705	-13.6164		-913.183	35.9142		665.096	-4.10658		-2105.51	-129.941
37.4902	-10.5813		-874.027	35.5949		704.892	-3.5664		-2100.15	80.4825
43.6417	-26.6761		-879.993	52.3575		721.478	30.6886		-2058.29	269.795
16.2946	-1.36457		-890.693	45.9357		686.65	76.4408		-2065.75	178.311
98.8186	-0.832942		-836.444	56.7642		759.767	6.90889		-2038.3	256.129
88.6491	-13.0409		-839.888	31.6981		757.879	12.2961		-2035.31	240.892
-5.02933	-31.0501		-918.685	27.5255		682.958	17.6047		-2139.46	111.913
-17.5315	-28.4131		-910.474	-2.19035		697.844	1.25272		-2101.14	58.93
-18.1124	7.50395		-871.703	-2.78915		686.975	-3.85045		-2088	-49.1658
-91.7778	-16.5956		-887.751	27.597		669.142	-18.664		-2119.08	-7.30595
-31.7788	-7.67234		-882.627	14.5768		662.564	-11.5692		-2108.02	66.6174
-25.5484	-6.05475		-849.005	12.6788		708.309	-79.0468		-2040.64	118.873
-29.4519	2.71052		-855.436	-3.22368		713.57	-34.7208		-2075	-6.00843
-33.111	1.58543		-857.44	13.9698		699.809	-2.89852		-2062.02	-29.9267
-15.6019	-14.849		-875.724	21.0058		698.552	18.7401		-2093.72	-91.4593
-21.2487	-11.2478		-875.29	-13.3517		694.915	-42.3587		-2069.51	-279.039
-25.3398	-5.97451		-865.015	8.82962		691.007	-90.5241		-2054.79	-138.503
-19.9157	-16.8402		-851.468	7.22634		685.441	-70.7403		-2063.57	-77.2607
-31.3887	-20.2076		-862.437	-0.00877692		683.469	-37.1415		-2077.96	-165.993
-7.25294	-16.3512		-844.85	12.8891		714.178	-46.2569		-2051.82	-208.131
6.85733	-38.8942		-891.982	-26.4871		725.868	42.4612		-2067.14	-142.307
-7.09867	-47.977		-912.486	14.9856		684.437	-31.5208		-2118.01	-3.67557
38.8606	-29.353		-893.942	39.9587		712.126	-27.6529		-2101.44	72.9402
-17.2753	-44.3031		-914.581	32.8112		681.409	7.55497		-2086.63	-147.582
-4.44313	-31.8511		-922.136	5.59055		701.367	-19.7499		-2124.07	-138.15
79.1111	-18.3093		-859.169	16.1091		746.736	17.1898		-2012.19	-386.916
26.6224	-3.76701		-901.594	45.8127		694.728	66.3158		-2056.16	-206.212
9.83073	-24.4144		-899.63	21.1067		704.474	-30.0401		-2066.59	57.5181
39.324	0.276657		-886.831	56.73		701.938	30.0997		-2088.64	156.297
59.7353	6.87589		-874.544	49.409		725.551	44.4058		-2050.02	346.27
30.4726	-16.2866		-875.782	78.0109		721.184	-42.5533		-2063.17	280.368
-1.20302	-1.88367		-901.503	91.7243		708.57	19.9748		-2102.17	224.799
-3.67954	9.90477		-918.186	95.313		680.944	26.2928		-2073.01	369.553
-11.6832	-10.1071		-911.293	58.244		688.011	-22.8001		-2031.19	435.062
-8.0613	-14.1793		-902.334	78.8079		705.852	-12.9369		-2094.55	152.259
17.251	-18.7645		-903.447	50.2963		713.922	-17.8973		-2125.79	40.3188
-15.5009	22.9593		-917.803	17.6205		691.274	118.585		-2088.27	-185.538
-25.6301	-10.642		-918.531	38.6508		701.407	-2.65469		-2105.87	-146.272
7.93517	-19.1475		-905.37	40.7445		691.787	-21.1468		-2154.22	-1.01639
53.8861	-9.22626		-891.838	87.8947		714.554	-32.0848		-2130.8	-26.9307
28.5354	10.3586		-896.849	74.8521		676.577	54.4335		-2087.37	1.64016
19.3215	12.608		-930.552	74.9352		657.088	35.1886		-2176.29	164.026
-43.1424	11.547		-974.246	61.4901		669.511	72.7252		-2439.47	303.11
-72.0999	5.55767		-986.539	82.1732		659.192	28.5378		-2603.8	224.365
-68.9336	-6.17947		-995.958	78.0807		648.074	15.6308		-2652.19	197.542
-73.0162	-17.9633		-1021.94	32.3547		636.964	1.02162		-2662.35	177.647
-61.1525	-22.0085		-999.484	29.2086		624.537	5.16329		-2692.66	297.046
-74.8161	-29.3671		-998.751	8.31596		653.65	-18.4378		-2640.05	297.806
-44.7487	-48.0554		-956.444	50.2949		689.617	-31.4946		-2566.64	251.117
-82.1079	-49.5287		-1002.83	57.7757		645.847	-33.7444		-2517	495.604
-152.209	-8.06014		-970.559	2.19491		628.441	-38.8172		-2506.31	566.821
-69.4275	-19.9824		-931.061	13.9174		671.144	-94.5524		-2557.11	503.517
-75.2509	-12.9565		-942.681	-5.1364		654.347	-30.7212		-2531.75	418.302
-170.044	-24.65		-975.124	-25.3102		616.677	-36.0984		-2587.29	336.944
-179.086	-56.5608		-1013.27	-24.8981		606.911	26.4469		-2568.37	543.497
-76.7841	-53.9533		-988.681	-4.79106		651.818	57.1676		-2491.91	651.506
-82.4173	-64.7067		-973.794	-15.6229		670.438	33.3683		-2513.48	540.409
-58.8849	-46.651		-961.149	-5.66526		692.463	40.2572		-2507.13	608.274
-111.446	-71.8238		-1021.25	-39.9444		622.728	-27.639		-2535.19	533.429
-86.1228	-62.4647		-1014.39	-22.1354		640.888	-27.5136		-2534.09	448.665
-48.5944	-68.7958		-972.744	6.31982		681.794	-67.2631		-2575.17	594.536
-66.5683	-56.5097		-1001.68	24.2743		654.965	-77.0043		-2460.5	621.39
-67.1393	-54.9512		-991.585	24.2692		642.71	-61.4025		-2500.31	596.461
-61.8827	-39.2988		-999.146	13.3304		654.944	17.0944		-2432.59	555.034
-15.4021	-52.6945		-918.488	-9.68423		728.207	-14.7754		-2402.68	711.118
-15.8107	-56.4476		-944.815	29.3684		696.705	-57.9227		-2380.05	828.97
-35.6944	-57.9472		-966.732	16.6166		672.907	-15.1796		-2393.48	865.391
16.1374	-30.7642		-925.076	-33.18		721.298	-12.0425		-2098.98	1013.33
68.3131	-37.76		-844.697	1.5649		763.661	-26.4922		-1831.51	711.703
18.3871	-63.455		-902.678	13.6844		711.643	-45.7838		-2103.91	234.629
53.8677	-51.4404		-851.974	19.093		727.442	-4.02476		-2033.37	63.7022
35.7558	-47.9448		-874.488	16.7213		725.719	-32.6211		-2069.98	-9.55175
20.5456	-50.8494		-895.622	5.01675		728.021	9.9756		-2080.42	107.406
43.2463	-35.0642		-873.023	10.1571		746.182	67.0619		-2079.86	67.0612
19.1048	-46.3762		-905.193	16.1473		706.314	-34.3716		-2076.7	-109.72
14.2065	-48.3356		-903.8	25.5027		713.963	-8.71589		-2191.51	-30.1572
29.3565	-46.046		-855.354	42.6122		720.125	-76.8771		-2005.1	223.105
11.8475	-22.8206		-891.724	10.153		723.503	22.2334		-2101.1	98.0736
16.8397	-44.5937		-892.787	25.3233		716.974	-19.4196		-2111.16	53.3403
-2.58194	-36.3578		-920.984	35.6118		686.122	3.03235		-2124.05	63.0002
8.13583	-16.1359		-887.301	47.3496		705.345	48.0847		-2107.62	169.637
31.6746	-13.9426		-875.054	18.8272		733.578	55.5903		-2090.65	169.852
25.6385	-27.5126		-889.559	44.0687		717.876	11.735		-2073.33	143.309
27.1094	-27.552		-885.875	47.2847		720.806	-66.8331		-2077.27	322.439
38.8405	-22.8717		-879.231	81.9461		693.328	-0.682265		-2067.96	312.77
0.586371	-33.6353		-905.468	35.9552		683.786	-27.8014		-2109.67	104.326
-14.6237	-17.1133		-916.975	55.5011		686.508	0.637091		-2129.81	102.658
20.7416	-20.7125		-884.854	37.2982		721.104	15.5361		-2089.96	155.832
15.9051	-0.334771		-887.981	64.7356		694.786	23.0688		-2082.54	226.998
24.7639	-15.9398		-888.892	37.9024		716.601	21.3736		-2109.92	224.042
3.0286	21.7504		-869.795	50.2816		711.014	39.3347		-2086.84	157.413
-44.2848	17.0049		-906.609	41.8316		678.039	-12.5374		-2283.9	141.256
-71.0921	11.54		-930.477	18.3636		667.149	-28.5623		-2504.45	268.991
-54.0831	18.3893		-911.761	25.1804		691.26	-73.4719		-2541.33	289.3
-55.8034	28.112		-938.83	34.773		670.325	9.25708		-2534.62	223.205
-82.5042	10.9861		-954.536	50.5064		654.44	5.42222		-2525.15	140.594
-118.545	14.9717		-945.942	32.2818		659.148	19.3125		-2521.65	193.921
-68.775	-0.057825		-928.317	38.6024		659.153	-66.9191		-2568.34	151.383
-80.8782	20.9966		-945.209	30.662		654.23	-8.71065		-2576.96	196.233
-95.5148	21.9716		-966.531	29.4472		650.513	-53.3099		-2586.59	93.3209
-101.78	16.1889		-949.326	28.0421		644.678	-59.5723		-2545.84	86.4636
-68.632	19.0953		-933.397	35.602		686.127	-7.0687		-2533.52	216.4
-122.421	25.4207		-939.983	47.5699		649.828	-28.7565		-2618.71	170.184
-126.692	-12.2017		-974.701	-9.28936		639.783	-15.0413		-2570.91	20.2405
-79.3009	-22.8348		-996.756	26.3282		651.717	27.0911		-2638.11	110.694
-29.9477	13.729		-974.834	68.7033		681.477	58.4855		-2603.5	44.9943
18.7195	-12.6744		-916.548	57.5188		691.976	-17.4037		-2685.11	-31.8819
-51.0026	-9.73573		-986.797	61.2619		637.803	-11.1263		-2603.78	209.325
-46.8307	-15.1324		-987.498	37.1624		674.249	13.846		-2598.22	424.476
-54.5127	-4.36985		-965.088	41.7535		685.942	11.6964		-2541.51	589.337
-49.3416	-0.313464		-971.088	74.0181		666.174	11.7048		-2515.69	524.347
-44.7248	-1.42674		-957.641	44.3976		680.569	62.6027		-2477.74	702.782
-36.5313	-8.65777		-963.913	56.0859		691.644	0.73794		-2385.28	850.631
-27.6926	-45.4116		-934.88	-8.83027		703.203	7.85552		-2445.73	783.206
-63.814	-10.8788		-993.65	84.9556		652.626	-1.08417		-2409.41	724.253
-38.152	-10.3381		-956.308	26.9447		668.378	23.1476		-2307.12	779.603
-41.8363	-26.5011		-945.991	19.1995		679.253	44.9751		-2346.87	453.319
-30.7448	-34.5986		-926.556	24.719		712.593	56.0378		-2617.3	272.962
-38.7385	-22.8753		-959.795	39.5344		664.234	12.1432		-2601.56	179.685
-30.0669	-21.4041		-935.957	64.3397		711.194	-5.40531		-2633.04	225.858
-70.4303	-18.6009		-994.821	52.1094		658.466	23.9835		-2553.98	299.151
-23.4199	-10.5247		-941.738	67.7696		697.546	47.4622		-2398.04	408.067
14.7374	-0.98607		-906.397	58.0978		733.45	8.61489		-2280.07	487.485
-20.5153	-33.7076		-947.439	15.7183		696.926	-83.6992		-2398.16	748.3
-11.992	-10.3377		-942.773	46.9319		711.474	-4.90214		-2426.5	693.119
1.87145	-16.0341		-908.581	67.7474		708.283	-49.3525		-2406.36	625.697
-11.0316	-8.80971		-933.25	44.6116		706.299	18.6637		-2347.27	709.424
3.45504	-13.8025		-915.192	63.0113		698.518	-6.41441		-2394.06	743.414
-20.5297	-1.10052		-929.237	83.8517		686.298	52.8143		-2494.46	422.046
-30.4663	0.453247		-955.015	55.5459		693.657	33.71		-2467.12	580.206
-26.8797	-14.0033		-949.544	43.3241		671.451	-35.3457		-2491.1	571.367
-44.3111	-1.53058		-979.76	62.8823		672.936	50.4782		-2566.46	314.611
-55.6783	-0.345121		-978.955	61.741		680.715	29.0522		-2592.12	378.598
-53.9614	4.90414		-988.862	91.7465		678.316	70.1161		-2509.84	561.97
-81.9218	2.2693		-1006.1	64.6498		641.258	23.8487		-2491.12	632.708
-66.4699	-4.47456		-984.039	56.0552		653.859	-0.325247		-2420.75	561.27
-43.2305	7.98035		-946.324	40.2154		691.326	20.7049		-2564.29	565.204
-30.8448	6.83947		-957.308	74.5701		684.837	49.8093		-2436.41	675.626
-47.253	-4.01976		-967.051	89.4059		687.293	41.6233		-2428	865.536
-11.3389	27.8006		-958.71	96.3292		677.846	72.3937		-2423.63	676.685
-23.4833	-8.16097		-960.093	38.2207		672.241	14.0958		-2537.23	564.542
-39.5846	20.5825		-969.07	45.4892		687.196	68.8695		-2571.76	537.751
-33.4778	13.689		-965.302	71.3927		645.201	42.8396		-2616.7	493.79
-31.468	-0.192245		-961.74	41.3383		659.821	23.7497		-2646.43	334.358
-50.4102	-0.319619		-977.769	72.1308		651.1	21.0416		-2622.08	228.813
-56.4438	0.23669		-991.732	72.1401		656.802	-12.4044		-2579.67	308.705
-66.9388	0.343841		-987.009	42.3798		647.041	28.2163		-2523.38	438.901
-75.648	-23.7447		-990.245	77.4966		631.642	-50.5371		-2580.57	297.654
-103.074	-10.6202		-1007.04	83.4037		628.611	24.7652		-2624.54	218.375
-44.5275	-30.6656		-982.291	65.5273		638.271	-87.9263		-2639.6	344.858
-63.3653	-20.0536		-990.979	35.8639		658.308	2.79949		-2496.64	338.422
-67.8949	-18.9101		-980.708	48.0985		654.745	-11.5126		-2542.09	359.373
-85.2258	-23.7728		-1004.53	41.3772		649.095	-4.38145		-2573.44	304.161
-64.1141	-31.1689		-982.138	61.827		659.36	-31.5739		-2546.09	182.996
-32.8421	-30.2971		-947.163	1.64098		702.909	-18.1198		-2557.54	89.9083
-32.1309	-18.833		-956.525	14.0952		682.217	5.39623		-2647.74	125.177
-18.7635	-18.2995		-937.632	63.6722		698.861	9.06969		-2632.85	56.0243
-71.2579	-9.96536		-993.522	54.4705		666.37	3.35943		-2545.13	53.2237
-42.703	-17.1959		-967.987	35.6499		677.927	19.9874		-2561.14	-108.393
-48.9038	1.53141		-986.077	45.1503		643.859	92.3064		-2556.45	-22.6591
-49.302	-14.2251		-975.792	63.3238		667.563	-0.0234602		-2613.75	40.0544
-58.5095	-24.6544		-981.61	60.856		663.743	2.53903		-2614.74	51.6307
-43.5301	-13.6814		-954.173	65.9689		696.346	13.3474		-2600.52	58.4668
-56.4359	-6.40655		-986.91	56.3451		676.194	9.48821		-2539.8	124.732
-8.29287	-28.9813		-932.052	24.6261		694.138	39.8485		-2629.69	-31.0699
0.947879	-30.6477		-949.07	32.6649		688.841	-35.7345		-2597.7	6.49019
-31.4906	-41.2123		-963.795	44.4447		681.613	-39.2791		-2590.58	296.835
-72.0895	-15.7792		-993.147	37.0945		650.085	34.2385		-2476.99	446.459
10.4115	-6.57149		-942.556	9.16511		678.251	33.7654		-2486.9	690.611
-39.943	-40.8707		-974.587	23.9363		666.123	-51.8338		-2434.25	629.809
0.662059	-3.77415		-956.558	57.5097		711.054	81.51		-2537.6	476.24
-44.7413	19.312		-979.913	45.2539		675.601	104.812		-2577.66	518.119
-50.7911	25.888		-1001.85	73.081		651.216	62.5966		-2524.61	682.304
-45.104	-7.6384		-965.929	74.1943		690.485	16.1219		-2474.55	657.633
-36.4637	12.556		-983.629	33.3278		656.058	35.9081		-2561.18	612.983
-18.8027	13.8566		-944.527	70.1003		679.954	24.7401		-2560.34	465.536
-47.7494	20.7162		-964.773	90.0848		665.088	38.8399		-2518.87	534.566
-49.127	-3.95568		-973.323	47.8235		667.225	-12.0453		-2624.54	418.896
-24.3336	7.80097		-974.658	79.6384		678.99	5.43637		-2604.51	371.916
-87.2746	-1.29709		-1005.8	121.168		644.025	-37.1468		-2575.44	462.834
-58.8938	-8.19427		-988.658	57.8351		668.173	-55.7672		-2524.64	483.056
-53.4163	12.0359		-978.246	69.4777		672.405	74.1615		-2579.77	609.177
-44.8263	8.85794		-985.609	70.7602		656.096	28.951		-2483.49	412.79
-41.6346	19.681		-977.679	64.2018		677.392	68.8597		-2443.38	440.891
-43.8198	17.7815		-968.266	96.8047		684.23	30.6653		-2595.32	235.819
-37.192	17.5038		-956.591	73.9129		671.948	57.9542		-2613.31	221.289
-60.5285	19.0388		-954.963	105.07		675.221	65.2322		-2603.85	207.984
-17.7187	25.8078		-928.92	106.149		708.254	22.8459		-2495.58	581.788
-58.5532	48.0562		-985.47	104.973		677.11	76.8144		-2455.35	663.091
-23.6425	29.8445		-954.537	116.874		674.578	20.7414		-2453.05	618.096
-47.4033	21.9689		-938.58	78.9008		701.9	25.6154		-2538.1	471.848
-33.6557	30.5891		-959.562	75.0239		697.046	111.03		-2588.28	336.408
-26.6788	9.98768		-937.331	100.666		701.619	-2.81259		-2619.08	346.372
-22.8251	21.5561		-933.156	105.287		711.291	20.2724		-2551.85	442.627
-48.7564	10.607		-970.534	107.96		670.262	39.255		-2517.79	455.888
-39.8226	23.1608		-974.619	105.339		646.655	8.52193		-2562.7	549.044
-43.7864	23.5608		-967.347	125.499		671.061	-15.0045		-2511.54	640.877
30.8343	34.1779		-875.678	100.562		733.202	109.51		-2088.23	509.928
59.3416	25.2871		-840.168	94.1696		750.393	50.4228		-2016.63	440.196
84.7688	18.6431		-824.577	85.8462		769.171	5.46891		-1989.9	391.717
38.2556	28.9466		-872.831	58.2041		720.351	91.2298		-1976.1	416.824
45.9365	10.1879		-865.843	71.0409		723.905	48.7204		-2025.95	303.409
34.3261	12.2566		-869.849	98.2043		713.793	-9.75058		-2069.37	235.76
80.7537	1.24994		-833.223	72.5669		763.313	-15.8101		-2013.76	262.237
64.9198	-10.3797		-856.555	65.0227		755.735	-18.9756		-2100.61	160.185
67.6637	8.71238		-847.693	66.2108		757.918	30.7592		-2070.01	102.774
69.3531	37.9564		-857.742	30.8556		747.911	75.4111		-2083.32	-54.6988
47.5132	7.24194		-858.509	45.3178		724.145	47.3096		-2030.73	165.098
66.1939	-19.6063		-836.426	39.2879		760.041	-27.3252		-1997.85	181.311
11.2963	1.28173		-900.68	50.7291		671.097	54.9021		-2072	309.375
45.7579	-27.2374		-865.021	34.8576		742.452	-24.7581		-2036.62	200.205
44.7177	-8.00191		-868.946	55.6451		731.024	-11.4372		-2071.57	346.979
38.0692	-16.3833		-870.978	55.4347		742.439	7.17151		-2062.19	356.143
42.8852	-8.06972		-864.142	49.9		754.748	41.8392		-2077.72	192.926
33.2869	-20.3		-872.443	24.4609		753.439	18.6018		-2071.2	75.6125
127.064	-29.1165		-808.297	2.61217		789.247	-40.6434		-2004.93	148.6
76.3125	-46.2663		-828.105	46.6102		770.719	-68.8488		-2028.78	35.9083
33.0178	-37.9237		-890.502	2.37942		703.405	-30.6274		-2077.56	132.647
56.1112	-56.3433		-856.003	10.5696		748.393	-18.7853		-2048.15	81.557
25.9095	-49.7827		-875.292	14.5061		726.047	-20.9689		-2087.5	72.3553
28.6355	-43.9072		-887.517	12.4961		700.588	-23.9382		-2072.9	189.686
68.7264	-34.8983		-852.626	0.61647		745.295	-15.392		-2017.5	207.56
26.7092	-65.8731		-891.483	-17.9123		704.987	-39.8084		-2072.39	141.685
-6.95213	-53.1533		-922.149	7.41148		686.42	-72.3123		-2172.45	29.1966
6.5862	-71.9935		-925.892	8.46405		677.656	-49.7407		-2205.29	-207.417
34.0447	-49.2678		-891.613	-45.2625		722.766	22.2501		-2060.42	-386.644
14.4484	-89.8411		-899.625	-29.8963		707.016	-74.1573		-2040.49	-442.941
33.5662	-56.7455		-882.305	-27.8775		705.993	11.5866		-2061.03	-234.587
58.7502	-80.4529		-860.081	-54.4856		731.134	-57.465		-2067.42	-215.759
20.0251	-84.9312		-893.629	-38.4538		696.855	-64.1155		-2096.76	-143.375
45.8361	-106.771		-861.898	-42.8503		721.04	-136.851		-2057.79	-21.7374
55.2325	-68.3117		-859.5	-14.6806		726.446	20.9596		-2065.65	-142.849
82.5002	-74.3817		-861.102	-49.45		728.722	-46.9277		-2065.09	-175.648
24.3986	-86.6025		-895.611	-25.5142		686.451	-68.0579		-2112.66	-122.763
55.1196	-72.934		-849.257	-35.1504		731.647	-2.78044		-2057.44	-59.5056
44.9013	-100.798		-854.648	-27.6913		752.71	-84.5827		-2061.95	-45.6497
53.9279	-67.035		-847.926	-49.416		744.217	-24.5782		-2027.03	-26.7762
67.0404	-90.4664		-862.474	-18.2576		722.115	-70.9324		-2098.64	-69.6366
8.33423	-77.3786		-901.104	-32.6729		696.684	-50.3541		-2127.44	6.25014
45.5112	-76.5545		-859.049	-12.471		730.691	-61.6733		-2102.74	-15.0119
89.258	-44.261		-839.868	-7.36107		735.163	-12.993		-2050.39	-77.5666
43.6686	-57.7832		-873.916	-9.42547		721.478	-85.3429		-2060.2	-66.2634
42.9808	-45.6448		-860.086	-42.5356		738.729	-40.9149		-2045.75	-165.057
9.54967	-48.1635		-877.827	-53.0482		700.403	-6.17384		-2061.72	-148.758
4.44435	-44.341		-891.403	-30.7256		700.808	-104.963		-2059.66	152.985
-28.5013	-25.2728		-893.867	-27.8773		677.835	-48.5241		-2147.88	210.617
16.8688	-20.8714		-830.603	-17.9763		699.325	-49.6662		-2040.46	162.673
22.1175	-20.6613		-816.068	-3.07533		724.675	-95.393		-2040.56	63.1963
29.6808	-38.91		-845.661	28.7443		716.031	-78.6106		-2073.55	147.062
5.35016	-33.4467		-911.459	-10.828		686.322	-46.9593		-2112.6	207.979
45.4058	-20.8287		-859.494	13.9527		728.335	-46.866		-2040.98	280.932
16.3406	16.6944		-854.447	28.9244		715.708	-48.3198		-2013.12	396.972
-10.5452	-1.95691		-839.112	49.2125		698.055	-66.2441		-2029	260.376
-38.0809	36.3702		-883.13	38.6347		652.525	-19.9736		-2063.41	386.68
-25.2019	30.1335		-873.326	52.6573		669.467	1.11247		-2073.22	359.974
7.03138	34.6232		-825.537	34.9092		715.857	0.161149		-2009.26	277.881
-15.3053	28.2862		-860.418	44.8772		707.296	-3.71221		-2056.88	303.912
-22.8118	27.1685		-862.789	37.2019		692.975	-4.57005		-2074.03	251.092
6.56888	30.7835		-851.889	20.7902		710.001	-20.6237		-2058.66	195.12
2.09347	26.9433		-847.041	48.5539		701.356	22.1791		-2039.72	182.251
-30.754	31.1546		-884.173	32.101		682.325	2.5924		-2083.66	165.085
-59.6103	45.0296		-883.491	44.1143		654.371	80.5261		-2104.23	76.3725
-58.3645	22.0864		-889.52	42.251		680.189	-34.8522		-2136.22	-68.0969
-16.0209	42.5521		-856.692	38.7795		683.994	53.2842		-2078.69	-131.986
4.73485	33.0233		-835.381	-6.51789		714.782	39.6031		-2040.37	-115.781
-43.5955	11.7438		-886.225	14.4301		686.998	-6.57453		-2127.02	-52.2055
-29.7315	-4.8262		-871.451	6.84529		687.774	-95.5886		-2122.43	12.0036
-56.3292	4.56847		-884.528	49.5841		655.545	-46.2821		-2106.66	10.6905
3.40529	13.4547		-851.425	31.3723		676.603	-18.0118		-2089.46	146.508
-27.1388	13.0363		-874.269	27.1467		684.433	-8.53873		-2066.46	243.905
-58.2922	-2.72994		-882.177	30.956		684.46	17.2341		-2079.55	338.659
7.70558	-10.3523		-894.592	27.97		694.978	41.5142		-2077.46	230.513
34.1974	-33.9308		-893.53	42.8243		681.334	-38.7838		-2094.53	83.9993
-12.904	-31.324		-919.861	32.037		673.053	-17.2056		-2163.25	138.074
4.54314	-55.0166		-913.108	21.763		689.92	-92.5388		-2121.33	22.7873
21.6538	-29.5246		-912.736	3.13558		697.258	-18.8701		-2073.45	-239.274
43.7581	-31.356		-900.973	3.72784		738.919	4.01055		-2151.5	-230.645
5.18571	-43.3117		-898.338	12.6664		694.144	-59.6152		-2135.67	-157.187
33.1856	-29.7832		-872.933	-3.57948		708.286	-8.75371		-2042.8	-187.589
35.0142	-28.2683		-880.697	2.28314		714.912	-2.1248		-2089	-145.06
-1.1684	-22.1687		-922.44	5.91959		676.774	20.095		-2141.09	-156.097
69.0481	-2.17793		-838.328	30.8015		760.757	19.4162		-1998.01	-257.152
37.7374	-26.7323		-869.256	27.4346		730.897	-46.3605		-2059.85	104.821
12.7126	-15.512		-898.656	46.2824		696.017	1.56882		-2090.94	384.153
14.1062	1.22325		-904.719	42.677		715.71	26.4056		-2081.73	307.873
48.6442	-18.1489		-861.966	51.3061		735.119	54.1734		-2034.69	187.981
8.87609	-11.0346		-899.121	51.4798		685.652	35.077		-2071.97	114.91
-1.29156	-9.75526		-891.584	58.3876		700.7	-4.91676		-2090.05	194.714
34.812	7.21957		-869.712	52.1258		727.372	57.2607		-2060.94	144.506
32.0278	-11.8069		-876.987	57.9242		709.797	31.4099		-2046.99	107.921
25.7334	3.39751		-901.882	44.2957		734.041	45.1372		-2191.61	26.4361
3.74571	3.09085		-935.969	19.8084		714.502	49.5464		-2337	130.721
-65.5421	0.313798		-990.976	59.0516		660.523	63.7937		-2584.45	173.883
-57.2691	6.17056		-1002.26	56.419		648.833	51.4211		-2563.32	135.062
9.41996	3.73003		-925.347	67.4073		713.451	30.3074		-2515.16	166.923
-46.8505	5.97469		-982.258	61.1536		665.838	43.8287		-2478.34	137.997
-68.3582	7.07603		-1009.69	94.6698		623.387	-0.556625		-2628.63	-6.95549
-65.3042	-3.12828		-997.702	42.9663		634.658	22.3112		-2600.45	-145.436
-31.1884	-5.10187		-960.023	74.6801		650.317	3.59067		-2499.69	-170.707
34.1207	-24.3485		-853.925	76.1231		753.645	-69.1096		-2508.24	-261.391
23.2363	-5.93339		-904.185	30.1346		724.399	-16.0858		-2194.18	-165.862
27.4105	5.58785		-882.695	25.484		720.645	62.6062		-2087.67	-134.433
19.0632	-7.6153		-886.478	40.8941		704.238	26.2153		-2061.05	-128.962
9.30406	8.51643		-893.027	58.1909		703.973	58.9773		-2061.65	41.1091
36.983	-14.1899		-869.632	21.7108		730.516	6.21759		-2043.29	30.6455
33.9027	6.62171		-874.617	47.5901		725.412	42.2445		-2086.78	186.444
13.5621	13.2041		-886.398	61.6145		714.272	86.2873		-2089.16	193.895
45.2081	5.39282		-857.752	63.6216		719.185	43.2134		-2065.65	245.029
47.6962	3.4073		-864.159	52.3413		744.854	-0.592726		-2044.55	376.39
24.1905	10.0474		-898.902	64.131		705.288	66.1922		-2084.44	151.682
22.7993	-19.8924		-895.752	56.1232		708.985	-20.2761		-2107.52	47.7076
8.27573	20.1233		-897.176	53.5459		689.065	92.891		-2094.89	3.00191
25.5815	15.7622		-884.953	49.2088		695.929	28.1475		-2086.06	76.6018
21.0747	25.9146		-882.92	60.4948		719.431	113.337		-2140.07	33.9243
35.3728	-3.31955		-880.158	46.7202		705.512	-15.5652		-2079.91	108.045
-8.05499	-1.55841		-925.142	51.3147		661.026	42.4741		-2181.7	139.677
-27.5581	-12.2843		-939.111	33.7841		658.79	4.99131		-2178.31	221.959
59.364	36.7736		-867.02	58.0128		731.365	78.9287		-2113.04	221.828
36.403	-7.57584		-864.782	80.6169		707.548	-3.13354		-2039.32	351.952
-5.57245	-9.20562		-898.412	68.6579		699.251	-21.8068		-2059.16	460.042
67.384	-7.75597		-847.556	49.0723		755.734	-8.80221		-2019.35	264.797
7.38239	-3.27379		-923.268	32.769		694.52	39.814		-2127.57	231.145
53.9553	-13.0919		-867.352	60.4197		748.291	-26.7926		-2143.58	196.185
41.1074	-35.4306		-859.468	46.2647		707.79	-57.1876		-2076.69	55.9337
23.5671	-33.6961		-880.667	39.468		705.094	-31.9966		-2078.57	56.3874
25.2619	-38.0117		-904.46	16.2007		696.861	-41.0136		-2123.66	30.2568
27.0574	-16.1048		-895.406	9.32456		696.645	-3.93035		-2097.97	-138.764
80.5343	-24.7154		-872.57	-6.11854		701.811	1.22217		-2087.03	35.592
99.9345	-3.49266		-849.682	3.5395		700.585	48.7411		-2068.86	67.1485
17.6492	-23.4933		-908.045	4.62613		676.299	-4.43681		-2104.15	49.1319
-35.8921	-20.377		-946.055	23.7744		655.13	-17.2225		-2133.9	188.418
24.6937	2.93455		-896.905	49.4385		713.025	74.5115		-2032.21	452.193
46.3814	-18.1128		-866.96	33.221		717.517	-12.8244		-1996.63	444.267
33.7324	-7.886		-871.665	54.4597		736.485	19.0218		-2043.93	258.471
38.442	-34.5234		-871.899	45.0791		713.417	-14.1114		-2093.01	84.6373
24.4523	-28.4487		-877.747	63.4687		712.387	-72.5746		-2083.1	104.236
36.3686	-21.6596		-864.129	28.1111		714.903	10.1976		-2081.78	52.6315
4.85527	-26.03		-903.627	28.7416		715.564	-29.315		-2122.07	79.4854
53.3116	-8.24939		-845.802	41.6685		723.629	23.0363		-2003.09	70.35
48.7832	-1.6426		-861.376	10.349		742.715	83.1344		-2038.9	-78.7406
13.3262	-19.2894		-889.525	47.7213		711.195	-13.4481		-2103.11	57.3783
24.6864	-1.96191		-877.172	50.6838		712.855	62.9164		-2078.85	202.364
56.3338	-11.7584		-842.434	80.8858		735.487	-23.7804		-2018.2	358.222
14.8333	-43.3295		-905.298	70.7114		703.041	-87.2606		-2085.36	286.795
57.341	-0.30654		-881.338	25.6416		719.428	43.2413		-2089.21	175.098
23.3806	5.53319		-902.291	54.1843		691.553	41.3066		-2107.68	218.854
39.3984	-19.6954		-870.34	43.3796		731.517	-11.8257		-2036.99	277.71
57.2051	14.2221		-876.037	39.6305		726.879	16.9194		-2052.41	303.007
66.4616	7.02357		-875.487	49.7995		705.514	6.24368		-2079.6	319.201
29.7619	-4.84756		-877.556	22.1386		722.82	-6.4938		-2074.92	297.665
-23.7991	12.6152		-947.739	86.416		681.666	54.7547		-2357.27	306.992
-30.9595	-7.31593		-967.003	64.9866		657.659	-20.999		-2586.83	183.534
-40.9756	-15.6897		-957.503	63.0191		691.037	-26.957		-2598.59	87.1971
-28.3878	-1.42461		-956.678	24.1665		677.954	11.8695		-2566.28	-112.473
-32.1409	14.0406		-947.956	50.5905		683.698	105.057		-2520.86	-156.357
2.34037	20.5837		-938.922	14.5094		701.491	57.9329		-2496.95	-28.9871
-16.423	-16.6778		-933.894	65.1812		676.001	-39.1516		-2588.71	165.723
-45.0485	-17.4681		-962.932	56.5251		665.44	-27.3778		-2573.38	275.72
-72.2549	2.98174		-1003.55	72.1933		643.647	15.4994		-2643.14	262.163
-16.0282	9.25801		-943.243	58.1151		691.384	32.1842		-2534.96	286.381
25.6153	18.0791		-918.11	41.042		733.903	47.6861		-2445.78	380.753
-16.4077	8.35974		-961.695	58.0003		681.998	5.28427		-2553.42	147.785
-56.7472	-31.2414		-985.384	3.80645		674.827	-18.4722		-2616.17	28.1919
-21.4016	-32.5969		-948.959	25.5396		701.335	-46.1091		-2557.24	-27.0306
-28.4105	1.77699		-957.138	37.1372		686.61	72.1447		-2583.39	-63.2193
-16.3489	-44.7043		-946.734	8.85634		684.289	-33.7359		-2615.73	-151.046
-0.736619	-32.2614		-947.685	-9.5226		703.734	-28.9886		-2564.48	-47.4205
-30.1917	-44.4519		-954.434	23.3675		671.04	-26.0311		-2527.98	-105.533
-39.0465	-33.2413		-967.927	18.303		669.542	-6.36883		-2439.41	6.85711
-37.2427	-23.6153		-965.241	51.7594		672.089	-32.4519		-2442.12	95.6741
27.6008	-64.7615		-888.791	21.1842		728.85	-59.0174		-2535.63	-20.6486
-33.4972	-62.3481		-948.922	44.581		688.022	-111.007		-2538.21	-177.662
-33.0123	-43.2493		-958.484	6.8163		686.499	-24.4227		-2544.55	106.489
-35.4284	-34.6866		-957.873	11.2709		666.896	-1.79699		-2596.89	268.549
22.8878	-51.095		-922.448	13.6562		714.509	-33.6562		-2584.07	352.673
24.6035	-57.4969		-932.008	19.4582		686.445	-72.2853		-2586.12	225.964
7.56993	-40.9198		-929.85	-3.73837		706.095	-45.5357		-2600.07	192.269
8.55103	-35.5538		-905.95	26.3494		684.272	-51.3262		-2149.42	268.512
30.4504	-35.4346		-883.257	38.9605		721.287	-18.2192		-2090.03	144.409
74.1701	-38.0777		-839.944	3.01019		747.729	-18.4424		-2012.94	152.412
67.64	-47.816		-841.464	17.7338		736.412	-5.16826		-2031.39	-15.7524
72.1598	7.83027		-857.646	6.57583		732.544	55.4546		-2068.64	-36.8102
68.6013	-40.4426		-840.858	18.8073		740.032	-38.3544		-2052.52	-61.8864
53.0751	-8.53954		-850.954	23.8835		731.363	41.5923		-2047.36	151.104
53.3297	-7.23646		-857.068	43.9981		716.964	81.51		-2053.53	169.57
76.6726	2.84252		-841.173	20.3533		744.33	51.8665		-2013.15	201.735
77.9728	-13.6299		-830.316	26.3316		752.895	82.3324		-2017.92	97.3784
36.1261	-5.4119		-877.133	36.9449		735.107	13.4953		-2098.41	141.352
24.4874	-18.3074		-886.889	27.201		714.067	-21.752		-2092.43	-62.4826
44.2297	-5.10664		-868.011	36.8095		723.447	37.7906		-2075.37	-29.6525
6.13463	-40.5528		-874.952	4.63848		701.379	-25.2138		-2087.6	33.9533
11.878	-8.46188		-882.084	45.0346		704.05	23.2575		-2037.11	266.793
58.4985	-8.16261		-852.664	41.7458		732.981	-1.74141		-2051.1	292.384
99.2992	-0.251424		-849.079	16.7836		742.302	44.3433		-2071.86	44.9916
50.2694	12.9829		-876.835	32.4905		720.374	81.4691		-2068.5	80.8812
50.8847	5.96918		-866.482	26.0336		749.374	35.8061		-2080.83	51.6678
41.64	7.54704		-880.104	59.3581		731.266	40.7505		-2066.68	80.0626
31.887	-15.6378		-882.098	22.3875		713.934	-40.0897		-2088.5	112.646
44.5752	6.0454		-875.016	55.057		735.46	48.1627		-2104.07	181.365
10.3379	-15.4472		-890.842	41.4177		688.883	-27.6611		-2083.21	100.916
10.5068	-11.4373		-903.013	38.513		715.791	-14.7039		-2096.88	24.3728
-0.54939	-17.3394		-900.626	43.0022		725.877	1.01474		-2105.22	38.5175
1.26562	-7.5494		-911.787	33.0813		685.214	17.2358		-2131.12	-53.9257
97.4349	3.44849		-828.886	52.0528		736.403	26.4249		-2033.47	-111.888
43.7556	2.82711		-867.448	61.6241		735.999	27.5759		-2094.76	-122.787
-32.0792	7.84087		-947.098	30.4487		667.191	51.0009		-2183.34	-85.619
61.4108	16.551		-860.469	44.8831		724.732	64.1409		-2046.66	5.5321
-1.60534	6.69129		-925.907	36.8819		699.794	32.6792		-2134.22	-15.1955
22.428	4.67231		-894.859	51.2585		726.946	43.1112		-2122.41	54.9519
79.1195	-3.48356		-870.622	54.2653		731.133	4.62153		-2150.4	164.878
34.7717	6.22167		-915.192	50.9687		692.273	29.8372		-2153.77	121.792
93.5945	-17.1474		-836.845	36.8781		761.092	31.0463		-2067.51	166.737
60.859	22.1179		-847.988	30.9837		729.699	4.55265		-2049.98	58.6743
8.82515	3.11373		-857.612	41.5868		687.074	-66.5893		-2112.16	103.632
-15.9494	43.0653		-882.065	44.7866		669.88	-7.29865		-2148.96	127.896
-33.574	47.2098		-898.11	18.4744		677.312	-6.31881		-2131.44	23.6805
-2.884	40.7697		-858.269	42.6976		705.242	-16.8026		-2075.16	142.541
0.754075	48.3592		-858.14	50.6269		694.202	-7.91556		-2071.14	238.323
9.03537	53.3139		-833.536	49.8515		699.885	41.6793		-2068.56	325.219
-18.7714	15.9544		-882.544	55.8906		668.709	-11.7869		-2132.71	330.164
-15.594	14.6388		-862.927	58.4283		645.877	-69.449		-2086.84	198.893
-18.9244	30.474		-870.344	27.5948		668.618	-36.5052		-2096.53	177.175
-75.1438	25.3672		-898.875	57.0344		634.395	8.33382		-2137.93	70.7664
-15.6583	34.6137		-868.26	26.4884		687.722	-2.12447		-2093.66	224.332
-17.6192	5.82211		-857.297	34.7124		689.692	-101.359		-2035.52	366.582
-14.1522	41.936		-852.531	60.721		686.026	-14.1848		-1967.84	554.44
7.831	37.9475		-830.255	42.6666		713.111	-10.1777		-2004.78	333.383
3.56072	13.3069		-852.006	28.2131		693.11	-69.3058		-2037.49	243.481
-15.6786	18.1166		-848.406	24.5245		704.013	-10.6934		-2076.3	164.501
-24.2723	15.3991		-854.9	3.81945		678.575	-35.358		-2067.78	145.186
-20.0343	8.87198		-874.071	20.563		673.622	-21.7965		-2087.35	246.334
-21.2289	17.5725		-885.249	4.56296		670.015	-24.4413		-2130.88	204.604
-98.4788	-14.2917		-959.805	-6.60257		618.532	-94.4331		-2449.16	262.958
-47.5419	12.0302		-930.74	23.5825		644.08	-31.7575		-2590.87	257.936
-58.9584	19.8934		-954.757	27.3636		653.728	-2.74194		-2566.28	267.742
-77.9182	9.91072		-945.634	11.7558		649.636	-16.7102		-2539.57	196.646
-18.1671	15.2494		-913.527	18.6053		689.988	-38.6078		-2544.37	79.8278
-162.799	6.08519		-969.407	24.0309		623.782	-16.6156		-2566.68	167.875
-65.2769	28.3968		-935.84	24.9808		652.13	-57.9934		-2578.69	180.098
-51.7004	18.5802		-932.516	41.0325		661.824	-38.528		-2621.4	79.9873
-74.7715	31.4386		-944.401	11.6308		647.678	3.89335		-2605.05	-32.44
-67.3334	25.0142		-932.317	-7.28518		643.393	-2.40917		-2405.87	76.025
-11.498	26.1441		-884.013	15.1616		674.261	-24.2682		-2213.68	321.423
-15.5035	28.2335		-852.172	40.2465		694.125	-29.038		-2062.2	195.547
-23.7029	34.7264		-864.552	41.4349		683.719	28.8381		-2088.12	191.722
-56.4382	55.8901		-898.209	30.7979		656.359	42.407		-2181.39	167.234
-30.18	12.1775		-844.543	7.94266		689.469	9.47341		-2046.59	42.9848
-95.8171	24.723		-861.29	23.1736		651.224	101.532		-2089.08	-46.7653
-76.9744	20.7647		-873.453	7.56687		644.575	-58.87		-2087.97	-100.366
-44.1342	36.0016		-883.536	15.7907		644.41	-61.3381		-2127.46	161.01
6.80066	26.603		-849.518	37.1789		692.313	8.42782		-2039.21	271.422
-34.8252	35.0562		-865.372	28.555		672.862	-24.7446		-2094.12	175.675
-34.9407	31.7182		-872.494	20.9324		670.821	7.58772		-2111.07	-88.0461
-8.06988	26.456		-852.211	19.7892		693.621	-39.0991		-2062.65	15.7691
-19.3168	20.9303		-882.171	18.696		700.913	31.0911		-2094.18	110.92
-4.54381	25.3563		-854.726	38.7124		697.073	12.7114		-2065.01	254.444
12.5975	20.472		-843.721	38.2275		686.581	-56.8477		-2042.71	370
-13.0663	33.4971		-849.165	38.1949		683.404	-61.2085		-2048.41	310.514
-40.646	20.9652		-866.523	45.3473		649.466	-42.0353		-2115.89	101.153
-14.0065	25.9291		-846.644	24.5519		687.446	-24.827		-2056.67	35.5509
-41.6384	36.5967		-901.284	20.4426		673.684	63.4372		-2165.14	-67.8796
-22.1834	24.9454		-848.563	33.3174		693.392	6.27386		-2064.28	15.3592
-33.6828	-3.44729		-891.012	24.9363		660.791	-26.2888		-2093.01	80.6755
-77.6087	18.3551		-875.485	15.0159		667.895	25.2328		-2107.64	-98.3787
-1.07333	16.7157		-849.102	25.8149		677.523	-43.0101		-2040.27	-148.403
-27.7705	15.8249		-855.246	-2.14316		692.962	-5.54095		-2065.32	-224.377
0.569551	-9.02798		-909.586	-6.52949		682.313	63.8602		-2103.34	-240.808
-4.82154	7.05774		-922.132	34.0107		683.199	91.3313		-2138.25	-102.225
-8.59137	-18.0578		-906.476	20.6474		676.434	41.3958		-2104.46	-109.309
-5.36815	-7.34817		-917.466	37.5334		678.539	71.8301		-2135.33	-37.2303
-19.6298	4.38357		-939.668	50.6029		678.369	43.2893		-2147.5	-22.1133
2.36526	-2.57816		-897.121	42.0799		712.685	68.2817		-2095.8	4.86047
-33.7346	2.34464		-928.926	56.154		661.185	111.407		-2138.54	131.03
0.954112	-20.8958		-884.746	2.36918		691.95	44.5066		-2067.59	15.9827
-2.23228	-11.2326		-905.848	30.956		677.435	33.2985		-2091.27	55.0161
-21.6818	-25.3249		-920.249	17.1695		681.464	26.0711		-2143.09	61.5066
-78.3291	-22.0682		-891.645	13.7401		667.237	-10.6905		-2135.36	51.6624
-47.1021	17.5994		-853.943	25.1923		674.654	-82.1175		-2060.4	48.3727
-42.1159	-1.60157		-903.308	19.0124		656.041	-49.709		-2130.72	-164.348
-22.6123	22.6995		-873.764	39.3551		678.173	2.03639		-2097.27	-269.589
-35.8832	22.6773		-850.201	30.0036		704.043	10.4477		-2085.18	-138.011
-57.4408	40.1265		-859.072	-10.4572		690.287	26.1152		-2081.52	-124.541
-77.3482	-1.79226		-882.475	18.8265		659.675	5.3528		-2105.07	-168.08
-55.664	28.7036		-887.364	-8.0155		661.264	20.9404		-2104.19	84.0644
-29.9515	4.3478		-880.936	30.1361		666.882	-85.0975		-2093.54	146.144
-27.5388	23.9697		-869.689	29.5528		683.473	-38.6262		-2099.33	286.34
-10.7539	23.7598		-861.276	23.1183		683.515	-31.0745		-2078.36	249.856
-45.9833	-1.87557		-865.062	25.2284		668.262	-118.837		-2080.2	110.87
-27.51	-1.74291		-871.126	17.4452		675.964	-83.3542		-2098.53	211.015
-25.965	31.1472		-883.776	15.8814		666.574	-10.5836		-2116.2	209.881
33.9114	12.7113		-812.59	5.43102		730.928	16.7899		-2005.35	20.537
4.56373	10.1233		-832.436	5.66146		724.013	14.6602		-1996.28	-242.868
-23.716	49.6548		-867.832	52.6915		697.001	51.7403		-2082.04	-154.674
-8.53912	-1.5806		-843.58	12.011		713.822	-61.1161		-2061.51	-66.0737
-9.05333	17.5743		-851.053	28.693		709.322	7.16695		-2043.51	91.242
-23.4342	18.2355		-865.439	8.97995		706.558	6.99578		-2075.72	-148.142
-43.718	4.03596		-863.15	16.8717		681.193	-76.4604		-2059.05	-111.146
-23.1438	27.9639		-857.576	49.2569		679.115	2.42519		-2062.93	61.3152
-47.9464	41.9632		-867.561	39.6264		671.205	32.2578		-2098.54	14.0141
-17.6683	36.3191		-826.97	42.6863		703.728	22.2944		-2045.87	136.694
-43.2592	44.7283		-868.572	48.3326		678.608	-10.3367		-2066.7	214.838
-26.1337	42.6194		-846.963	73.6261		669.653	-8.71057		-2044.31	256.871
-1.55059	29.6792		-829.28	24.399		720.213	0.861178		-2033.73	84.8951
-36.6025	25.1071		-885.214	33.1463		691.753	-8.19934		-2085.97	-389.374
-21.9779	15.699		-863.422	-18.1423		685.794	-21.7884		-2004.26	-332.506
3.88096	37.8809		-836.363	17.9739		722.458	39.1355		-2059.38	-43.8059
-21.4549	39.0227		-851.253	39.9003		686.406	-1.98833		-2074.29	71.3161
-2.31273	47.9226		-843.752	48.9529		730.563	6.55806		-2073.57	132.832
-10.4423	27.764		-847.586	67.6818		686.747	14.3721		-2082.34	238.271
-98.0158	39.8546		-886.098	32.4763		653.883	12.3333		-2137.32	135.143
-38.5388	18.5367		-846.212	30.521		680.187	-11.2455		-2072.23	-17.5545
-15.1024	37.5357		-853.401	10.6488		689.712	28.319		-2066.48	-80.2842
-32.6664	41.3289		-871.848	9.91554		694.6	9.7057		-2109.19	-96.0451
-19.4463	25.0974		-858.087	36.8215		685.682	-53.738		-2093.39	-238.795
29.1196	42.9057		-847.263	43.4757		702.011	32.4394		-2084.76	-25.0815
-42.4867	47.0054		-877.091	61.7553		687.211	56.2641		-2097.57	-100.211
-46.1466	34.7354		-883.69	1.25842		667.608	31.3856		-2108.98	-114.604
-19.4998	38.0492		-829.196	52.9694		705.035	62.3582		-2043.95	139.55
-20.7079	26.5703		-844.028	66.4418		688.273	-36.5622		-2047.68	308.55
-18.699	37.1858		-835.968	13.9732		696.161	40.2704		-2043.39	165.261
-2.97578	16.7696		-849.757	14.9188		693.532	-30.0165		-2074.14	72.2379
-34.1316	31.4572		-881.207	30.6607		662.825	-53.3625		-2085.02	87.8108
-5.84167	19.7612		-856.16	29.318		702.979	-29.3709		-2056.6	197.039
-7.34879	15.8151		-858.373	19.5321		696.021	-79.001		-2059.98	145.5
23.2027	11.9896		-836.612	-0.931644		719.708	-31.9974		-2044.67	-13.6756
33.4951	-10.0836		-789.61	29.391		730.977	-100.298		-2022.17	25.6199
-18.4724	24.1436		-820.844	11.1715		700.189	-27.436		-2043.47	2.47833
51.7679	11.5655		-811.84	-9.6314		747.458	-0.459583		-2019.61	-56.2921
3.16968	29.1534		-831.503	39.5692		710.094	4.01837		-2072.02	133.305
-15.1523	23.8657		-842.575	34.7908		701.475	-21.236		-2096.11	47.1865
28.031	34.0154		-814.09	60.2997		718.562	6.65949		-2044.5	-109.399
34.7118	24.8182		-803.344	19.5384		745.818	-85.1461		-2037.18	9.92246
2.26259	58.0063		-843.169	19.0377		693.289	45.8778		-2091.55	22.4128
13.9039	44.9311		-844.479	17.9096		695.061	30.3903		-2085.83	60.9053
16.6036	25.0579		-828.328	31.329		695.543	0.208302		-2065.61	140.487
5.38525	19.5295		-841.255	47.096		710.814	-38.5018		-2045.42	299.009
-10.4514	20.8189		-848.645	29.103		698.97	-39.1109		-2074.16	205.817
-3.45889	41.4452		-852.884	35.6082		686.44	14.0904		-2051.66	139.404
-32.5156	56.4491		-885.212	66.1165		667.069	13.8956		-2112.47	92.4896
-21.3469	22.9436		-860.798	20.5647		685.07	-29.8922		-2071.14	32.0381
26.62	21.753		-832.656	38.6401		728.063	-45.836		-2045.74	92.6664
1.02364	17.9827		-835.021	22.4936		736.422	-28.6912		-2020.71	84.4621
19.3365	-4.58051		-885.476	60.2507		702.004	11.3697		-2056.07	169.947
28.2539	-12.3216		-883.594	56.3504		708.139	-3.18274		-2058.29	226.508
-8.1035	13.8104		-921.232	62.2549		683.261	24.418		-2112.62	181.997
9.11097	-1.84591		-901.232	94.6291		709.525	-29.5774		-2077.09	207.169
47.8726	18.6613		-869.214	83.9939		738.084	74.1697		-2046.89	344.63
20.528	17.1463		-889.832	100.556		677.833	37.9134		-2064.8	434.456
-4.99214	7.34363		-921.301	75.5051		690.556	19.6326		-2102.36	455.799
19.5837	-15.127		-899.442	38.3355		709.775	-17.9501		-2139.5	427.315
44.9047	-18.7014		-854.302	50.6115		752.831	6.4145		-2032.27	337.422
50.7583	-7.91358		-865.976	32.568		745.102	38.6281		-2056.51	92.382
35.7541	-1.22731		-878.713	64.2147		723.313	71.4063		-2065.45	186.526
25.4449	-12.5717		-880.591	40.4988		714.397	-28.5272		-2077.69	121.64
35.384	2.97414		-874.956	54.4773		716.033	14.17		-2064.12	272.514
40.483	-6.9353		-883.533	44.2849		717.061	-13.3902		-2096.62	287.091
35.6914	-16.4385		-875.556	64.1082		717.991	-80.3938		-2073.45	195.358
19.4195	-11.5207		-889.136	81.0745		682.852	24.929		-2091.35	194.834
8.75792	-17.9327		-905.014	71.9859		692.503	-1.09632		-2134.38	228.116
48.9241	-8.98773		-867.425	43.4721		711.315	27.3391		-2059.6	152.728
59.3668	-9.92762		-848.428	35.0392		723.136	36.3594		-2044.98	40.5485
30.4366	-16.0798		-875.56	36.4811		708.985	22.7104		-2075.87	326.4
15.8616	-21.6046		-897.322	63.2405		717.33	-4.49566		-2043.78	440.139
14.0067	-7.26894		-898.901	48.6446		693.624	-33.121		-2082.47	313.898
47.5079	-43.2758		-861.624	38.465		702.865	-73.9305		-2053.42	312.621
28.7473	-21.0255		-874.506	51.0851		720.513	22.0219		-2064.79	185.77
58.0722	-18.9938		-857.181	55.3315		744.331	14.6588		-2051.67	52.6002
54.8122	-1.46608		-876.068	10.8636		707.596	28.1657		-2068.99	-41.4819
45.0656	-11.4543		-868.133	18.4774		725.851	9.54695		-2077.4	46.1783
47.4408	-26.9034		-860.808	23.6197		720.839	-58.4334		-2051.5	205.215
34.1406	-12.9397		-874.723	24.1122		703.672	27.7987		-2065.69	149.864
24.7294	-24.1605		-873.035	17.5863		746.85	-5.32055		-2060.1	87.4868
35.7106	-26.2413		-870.45	28.4886		733.175	-42.4178		-2074.41	4.49644
41.3186	-31.285		-879.499	19.7281		719.015	16.5981		-2077.66	91.9922
36.2748	-0.222631		-897.491	51.5528		693.479	46.1666		-2101.01	67.2021
66.307	-7.4261		-865.052	38.0705		728.215	63.7606		-2067.2	102.757
77.6815	5.74445		-857.222	7.52899		720.495	66.5129		-2086.85	18.2973
38.3177	-1.94867		-884.921	26.4621		684.567	35.0435		-2105.93	-91.6118
27.8613	-18.1143		-884.743	46.3891		694.928	31.2894		-2080.1	-194.533
53.8212	-18.005		-863.728	2.19287		740.514	9.19088		-2028.57	-156.205
49.7334	-11.3645		-852.237	45.0922		702.586	36.4403		-2006.76	-190.704
15.0234	-14.0917		-897.297	-3.18764		713.797	39.7118		-2072.95	-125.842
57.7486	-12.9579		-875.969	14.5025		711.449	47.9088		-2080.37	-68.3871
79.3233	26.0442		-848.287	11.515		757.051	51.5578		-2068.42	-49.6266
65.7994	-20.4256		-850.423	22.8325		734.582	-16.8136		-2075.41	-43.6131
12.6416	-31.6044		-888.237	20.1453		695.365	-31.3447		-2122.48	137.783
12.2074	-31.4159		-899.327	43.2662		688.415	-60.539		-2125.21	256.356
33.2434	-17.3239		-871.465	59.9223		716.825	-23.8758		-2042.77	328.816
5.14303	-19.1454		-908.643	62.3663		681.084	-9.75254		-2128.88	304.816
33.848	-1.2386		-880.026	41.1469		718.757	50.5309		-2069.17	188.113
36.9269	-8.03567		-870.145	44.3441		741.483	56.7514		-2003.08	265.348
87.0225	-27.5191		-828.563	40.2097		757.147	-24.8727		-2018.62	217.407
78.4032	-25.9747		-853.252	40.3441		705.743	-15.5551		-2060.74	186.676
62.3139	-12.2852		-867.13	13.8575		712.062	12.828		-2052.93	228.575
46.218	-12.2563		-890.548	19.5867		670.028	-1.1793		-2064.23	285.038
11.0063	-22.2087		-911.688	18.5685		659.308	4.56018		-2096.01	99.7691
17.035	-32.4486		-891.197	34.2534		697.737	-43.0891		-2087.32	38.9094
38.5447	-24.7513		-873.111	31.2482		727.691	-19.6332		-2053.74	91.1595
18.7363	13.4438		-882.239	48.2655		727.142	45.0598		-2094.52	202.349
0.368749	-10.3841		-900.976	39.8986		673.317	-32.7371		-2103.41	98.3635
14.0904	10.5769		-883.943	-0.212431		701.324	27.1053		-2096.56	184.479
16.2577	-18.444		-889.316	14.6456		710.424	-23.7074		-2074.05	72.8012
-2.67426	-17.4536		-893.8	-11.6174		677.432	-84.7971		-2074.4	-59.3686
-14.6033	35.6023		-868.74	0.624199		691.612	58.1212		-2064.19	-14.1214
-3.93287	14.9696		-857.795	2.10694		681.478	-25.7326		-2094.97	28.1561
-51.9704	21.0712		-864.626	27.1792		683.414	-1.58711		-2064.69	160.302
14.8557	10.6725		-835.091	28.7914		715.725	-41.8012		-2031.21	279.276
16.4187	1.3796		-829.279	32.8984		701.647	-55.5619		-2025.55	385.971
42.1548	28.7755		-811.931	37.1077		736.026	29.8433		-2001.09	359.337
24.2495	16.0493		-816.984	57.3437		716.684	-21.821		-1976.61	427.515
12.4356	3.15788		-822.986	44.5865		693.942	-48.3506		-2023.06	360.539
-16.8592	37.6928		-864.252	20.5735		696.82	-36.9504		-2086.01	234.849
17.7145	10.3723		-820.073	6.47353		724.202	-32.9089		-2033.61	130.986
-15.2529	9.83653		-838.79	-5.47747		717.678	-5.77372		-2070.32	58.9479
-40.429	20.555		-860.193	28.5144		663.879	-19.6572		-2121.72	196.346
22.9983	19.6494		-821.975	49.2851		708.213	-36.5328		-2015.53	215.367
-16.3814	28.0767		-860.868	26.1926		681.216	16.0163		-2055.21	171.618
-10.133	30.6063		-850.425	18.5288		690.756	-1.12693		-2061.04	83.5942
8.63203	-0.482705		-851.669	6.47521		693.131	-61.3441		-2063.64	142.141
36.2005	11.5726		-844.79	33.2946		716.759	-10.689		-2036	138.892
3.58668	-7.99255		-901.817	-11.5531		692.406	-5.27779		-2129.59	51.9179
18.371	6.38298		-870.575	25.0426		707.563	-19.2377		-2077.73	263.641
26.1234	-3.2334		-819.878	23.7243		697.909	-61.6376		-2041.77	156.075
5.2857	9.60315		-840.975	18.1676		678.973	-31.907		-2066.31	131.482
-27.2324	15.3062		-859.929	18.107		674.297	-71.7938		-2060.38	289.379
-9.05471	42.7266		-850.456	54.7127		699.581	-30.6229		-2035.88	214.509
-4.97893	8.79196		-813.208	0.665844		708.78	-56.0744		-2021.41	26.1804
24.4012	-9.66949		-827.869	-1.09464		714.752	-114.709		-2021.93	-91.9197
9.92472	12.0407		-842.566	43.6585		714.821	-34.9645		-2105.34	-99.092
-6.62139	20.0789		-868	-32.844		693.303	5.5269		-2084.2	-486.292
-11.3569	22.9507		-848.161	7.8028		687.957	16.3375		-2023.06	-337.746
-4.49194	10.6217		-868.399	1.68567		701.091	-5.259		-2085.44	-248.699
1.60302	9.8847		-861.221	13.5354		695.574	-33.1982		-2048.77	-147.877
-11.8344	9.87018		-828.702	-20.0344		714.317	1.65329		-2048.8	21.0762
17.456	24.3669		-836.283	35.8594		715.891	27.6529		-2083.99	125.308
0.406515	32.5059		-864.69	-9.39804		684.414	7.63469		-2104.61	119.878
-2.96875	24.9737		-841.318	25.5702		708.157	-1.7016		-2042.33	195.492
0.640853	44.1356		-841.818	0.599741		721.242	19.7372		-2038.68	53.8141
-76.6054	12.3409		-846.773	-15.4434		671.719	91.9841		-2052.77	117.657
-12.1057	41.2607		-846.269	22.0242		694.617	9.89373		-2096.03	244.579
38.4079	18.5276		-811.486	44.0529		717.422	-16.3245		-2022.94	116.236
-10.3768	35.0695		-832.462	26.9152		717.088	87.0441		-2047.47	3.14659
6.54491	26.4081		-872.626	-2.6694		702.148	23.6898		-2186.17	18.213
-65.9483	14.2689		-912.17	39.2726		690.741	-60.0102		-2420.77	48.4711
-37.9025	25.2312		-865.645	18.1199		727.892	-60.7122		-2515.01	-21.2627
-89.5545	20.3343		-932.408	0.695736		683.908	-12.9954		-2524.77	189.282
-140.337	61.7626		-959.025	45.6585		634.302	22.8954		-2546.33	303.124
-61.4167	43.0574		-933.235	34.625		693.813	-42.9775		-2524.81	377.554
-88.0231	39.48		-937.384	58.5018		670.926	-8.62641		-2522.22	295.542
-129.973	40.912		-968.473	79.2645		649.226	-19.1633		-2467.97	395.143
-65.6429	30.4399		-907.872	1.45794		693.479	-43.7824		-2516.62	398.042
-122.814	52.1591		-926.134	54.5952		658.316	50.755		-2504.83	161.415
-21.0624	9.17316		-881.699	32.2561		700.227	-41.0122		-2552.58	-36.5046
-72.2962	30.4125		-956.225	16.1147		650.633	13.9281		-2516.1	-136.862
-100.802	19.4549		-978.03	-19.108		629.909	-21.8927		-2565.44	-125.813
-56.137	-3.71195		-933.282	2.06267		677.257	-89.7405		-2503.28	-71.6742
-41.1448	18.5295		-911.15	67.681		686.636	-30.0498		-2590.75	82.1891
-76.7361	19.3403		-935.499	55.8073		644.051	-61.0854		-2599.08	284.011
-16.1227	2.34584		-943.462	69.7005		667.73	-14.3921		-2569.36	191.354
-59.551	27.7401		-933.818	35.7997		648.964	-24.6355		-2636.84	196.197
-66.6045	7.86928		-938.841	22.5625		658.014	-55.7512		-2536.31	203.422
-98.4647	14.0571		-939.528	19.7513		647.448	-62.4213		-2611.23	370.413
-52.0626	38.5611		-917.389	18.0566		685.246	44.136		-2513.19	410.914
-43.9702	36.0039		-925.038	2.74699		679.367	40.5231		-2496.61	498.464
-154.417	12.2745		-962.078	42.9026		619.273	-6.55243		-2388	515.382
-10.4304	49.4843		-827.126	59.4904		716.14	-26.8972		-2031.2	368.74
5.71374	31.8752		-841.88	30.0514		701.423	19.0885		-2055.62	178.959
-10.8205	32.1948		-858.395	-3.83104		699.579	15.6509		-2057.61	33.4229
-1.5585	30.7253		-843.979	43.7975		701.735	-29.2076		-2057.65	-160.309
13.5303	45.2881		-832.537	-0.403111		707.365	-14.5631		-2054.99	-211.992
-21.3057	55.659		-861.323	24.5821		675.775	40.5456		-2088.2	-38.3579
-0.701988	33.3517		-864.426	65.8766		686.004	43.076		-2084.82	-58.0434
10.4608	17.3131		-828.376	37.0378		720.595	22.9624		-2040.68	-56.171
1.86729	41.269		-855.038	11.848		710.739	-20.6044		-2116.95	-79.2341
-31.8746	30.2033		-855.911	35.8402		669.416	-21.2704		-2077.92	-32.2551
1.74975	28.3868		-843.357	26.7633		686.548	-27.2856		-2051.85	99.2829
-6.80997	22.5175		-855.056	24.9224		686.959	-35.5946		-2079.1	78.5738
6.99868	9.92223		-843.81	28.3992		678.162	-52.473		-2069.7	-2.96361
-15.5594	23.3785		-867.155	-8.67418		678.333	-25.6826		-2110.24	-26.8361
-6.5688	16.5361		-829.925	39.4816		708.622	-38.0812		-2069.37	60.1832
19.594	6.7409		-833.878	14.162		714.371	-78.4007		-2048.59	30.6117
-7.7851	-0.250209		-855.366	7.68896		685.803	-57.0658		-2120.34	192.69
4.13931	35.2243		-834.931	62.1164		701.617	-5.80283		-2062.7	253.006
-5.37231	12.8877		-840.716	21.2304		699.156	-39.5133		-2070.55	162.621
-3.35788	18.1238		-835.18	24.8927		674.21	-35.8156		-2070.3	220.164
44.6208	-7.9116		-804.88	10.2125		729.533	-35.9771		-2009.08	52.5288
-1.02612	2.09496		-834.852	4.14882		709.608	8.80693		-2056.13	95.4802
-36.9694	10.8819		-817.459	9.6885		708.555	-33.4401		-2041.47	91.8264
11.2424	-22.1505		-876.539	15.6426		700.247	-21.7555		-2065.02	146.298
11.314	-27.4466		-911.715	6.27664		700.123	-30.8709		-2093.78	136.493
33.6368	-25.4062		-871.998	31.5314		730.552	32.9166		-2033.06	46.9566
51.9781	-24.7165		-858.534	2.49563		724.594	7.40566		-2063.87	43.9055
63.4053	-28.3628		-849.465	18.6437		747.583	-43.4078		-2065.86	122.474
38.9331	-48.5334		-852.313	36.8608		729.327	-62.3617		-2058.97	157.371
43.6649	-20.9262		-853.84	42.9193		735.311	-38.5152		-2016.98	157.283
35.704	-9.99873		-879.615	59.3969		710.138	20.2351		-2067.79	323.169
72.2744	5.01801		-858.182	52.6995		733.459	20.513		-2048.22	325.689
16.8373	-6.37903		-891.938	47.6393		697.313	31.8181		-2076.01	103.925
11.6971	-6.70175		-908.264	44.9318		700.422	32.4912		-2117.8	0.372988
4.48782	-16.1519		-908.337	36.2682		703.219	2.7773		-2123.54	42.5896
34.9315	-6.67965		-882.137	41.8534		715.262	43.7074		-2099.82	47.7405
27.3741	-5.36756		-878.452	80.9751		697.734	14.0603		-2083.2	104.567
14.0753	0.152046		-892.449	60.6575		703.327	61.1451		-2104.18	82.7472
54.2545	-15.0008		-848.911	52.4844		739.641	15.484		-2048.88	60.9791
59.5929	-19.1439		-866.54	30.737		732.594	-6.95956		-2058.17	-31.8564
40.2236	-6.30564		-875.332	29.1612		736.617	29.1867		-2051	-46.8166
6.40377	-4.34485		-882.47	-3.69768		713.436	45.6934		-2084.23	-103.944
-9.11236	16.9405		-926.876	60.8542		684.683	10.2862		-2131.19	65.2926
52.644	3.91766		-842.516	74.6304		770.279	-9.83282		-2039.32	105.887
30.9535	-3.3888		-888.645	2.13451		705.483	33.572		-2074.98	-293.834
29.625	-27.6428		-889.439	25.1059		708.401	-35.6169		-2068.41	-292.021
73.8746	-20.762		-862.405	6.66915		748.323	-11.9683		-2055.5	-263.661
65.7815	12.177		-868.801	15.1945		737.103	78.2621		-2016.06	-264.787
74.9626	-20.3832		-859.928	31.6635		742.698	-21.3649		-2070.12	-101.536
50.0085	-15.9816		-865.204	29.6422		729.93	15.9493		-2098.92	-56.3563
12.7624	-22.7		-906.966	-8.88855		695.252	-20.1546		-2090.89	-36.641
16.4158	-22.6681		-890.832	27.7203		713.498	1.33727		-2084.4	2.96472
43.2079	-24.2509		-869.806	33.8569		717.712	-22.2349		-2057.47	-32.9019
1.73746	-22.7538		-903.639	29.046		688.782	-6.48803		-2103.6	-9.0391
38.911	-15.6883		-885.731	37.1786		695.152	31.4221		-2093.92	28.0292
46.9322	-30.5069		-873.996	57.5411		718.35	-46.0238		-2082.53	112.533
34.2022	-16.4026		-863.126	54.7377		731.813	48.0083		-2071.21	82.5263
25.4252	-22.8538		-883.819	49.5234		695.874	-1.39445		-2091.4	-36.4849
49.9299	-13.1332		-867.254	56.7097		706.922	-69.1132		-2075.02	177.315
28.5972	-14.4276		-858.322	55.6284		729.012	26.2933		-2047.89	285.029
37.0672	-3.42743		-863.113	14.1494		719.044	38.3679		-2048.21	30.8142
35.7012	-15.6379		-870.838	10.5841		721.094	32.119		-2074.82	-152.935
-11.829	-13.9806		-920.272	-0.659893		685.783	45.7072		-2108.07	-164.78
45.7899	6.01644		-872.562	17.5273		715.493	24.5119		-2067.91	63.7123
-18.3031	12.0542		-890.452	37.3645		681.91	-20.1104		-2090.4	51.4568
-19.3341	25.0592		-861.497	51.6097		673.19	-41.5951		-2097.31	-20.8168
-16.9811	30.1777		-852.74	29.5544		693.994	-2.36872		-2081.94	-152.167
23.6468	26.781		-801.781	28.8616		701.323	-38.0675		-1999.52	106.996
25.2805	42.3023		-817.623	44.4528		698.834	22.2588		-2022.4	213.264
-8.88862	36.3064		-841.148	39.9672		702.121	32.1874		-2045.08	110.081
-20.9578	14.4811		-878.169	35.6578		681.738	-69.7139		-2085.49	94.0773
3.65664	0.810098		-846.03	18.0943		713.882	-54.8577		-2096.4	134.444
-15.5864	0.550132		-840.074	17.1823		697.056	-82.2807		-2061.85	122.358
3.63447	17.1468		-828.498	44.8161		690.027	21.1839		-2040.8	180.896
0.756961	30.5657		-853.238	35.3082		685.924	21.8515		-2112.38	46.9106
1.29501	30.7072		-862.102	-19.4019		685.64	43.7987		-2085.79	-186.888
29.7984	11.1689		-833.132	35.3881		701.108	-45.9607		-2039.17	-307.385
-13.2941	3.77751		-822.923	34.9955		710.539	-70.1568		-2063.04	-43.2235
6.54905	13.9984		-834.012	0.88313		704.21	-30.8322		-2015.86	-65.649
-0.37448	16.7514		-830.474	18.6827		697.834	-45.6052		-2039.64	-12.7175
-51.7567	21.0136		-849.235	10.4541		693.746	-44.8173		-2081.86	61.2555
-32.5541	30.337		-858.24	36.7451		687.955	22.0298		-2101.13	45.5636
-53.3075	32.3719		-892.528	67.5253		651.279	13.3741		-2131.13	291.769
-65.5864	38.0862		-899.267	42.903		636.142	-34.0929		-2161.11	186.897
-32.1667	42.179		-862.813	17.5384		687.075	33.0279		-2057.02	220.568
8.3902	14.017		-840.827	13.2938		717.121	-10.9908		-2042.52	141.875
26.841	10.5722		-824.984	9.19894		710.124	-24.9841		-2033.4	3.67873
-3.08592	7.25556		-859.688	17.3306		695.457	-50.136		-2112.78	37.4661
-43.4847	5.35415		-879.239	40.917		673.35	-94.6935		-2101.38	257.473
-14.274	13.6878		-857.596	1.28531		694.374	-35.6801		-2055.1	203.459
-33.2813	27.1449		-877.046	11.8518		669.648	-6.48317		-2108.51	41.6074
-39.1694	24.9507		-877.535	11.2686		681.45	-6.57582		-2069.71	-3.846
-46.5835	-18.4608		-901.073	-7.55728		674.266	-58.9037		-2145.59	-0.750798
80.1491	7.39242		-847.838	32.1889		720.861	17.83		-2037.31	-58.7303
-0.0743314	-22.8952		-902.191	40.895		689.459	-6.0439		-2074.93	131.059
34.1301	-31.4148		-871.785	36.269		705.001	-42.7116		-2078.2	88.9241
16.2616	-24.6931		-885.415	36.4079		717.598	-53.9808		-2064.07	165.491
25.127	-25.0352		-890.45	32.7704		708.946	-56.5914		-2068.73	158.397
29.7053	-56.7345		-860.572	68.2717		720.625	-72.9937		-2042.81	264.94
20.5878	-22.2516		-897.376	48.2965		696.72	-1.58159		-2071.35	192.531
40.1438	-16.2293		-876.135	76.907		719.305	-24.4222		-2039.44	351.536
40.4623	-22.7138		-882.396	39.4134		719.866	-57.9943		-2072.57	178.251
14.5105	-49.9305		-897.077	53.4891		701.954	-101.162		-2072.41	237.171
37.1222	-13.0627		-870.664	70.0711		701.544	13.771		-2074.22	124.338
26.9437	-16.3956		-886.948	36.6667		719.525	-25.2765		-2073.31	274.562
48.4611	-28.0291		-868.172	47.3415		711.853	-22.5878		-2022.38	296.727
32.766	-37.7039		-882.863	45.2661		706.842	-99.4104		-2048.9	270.702
57.1166	-27.6286		-860.948	39.2858		734.191	-16.8211		-2021.92	295.176
76.7607	-39.4175		-834.376	68.2449		729.784	-115.139		-2009.95	384.114
23.469	-25.7334		-904.973	54.4882		668.653	-24.8764		-2084.12	399.152
39.0844	-19.5831		-872.801	55.8439		729.053	-7.45088		-2041.18	285.501
41.5745	-15.3033		-875.025	15.9633		721.995	1.12268		-2165.61	82.9189
56.4559	-36.1806		-868.628	47.3529		708.71	-79.942		-2088.95	100.823
17.2195	-7.12291		-892.784	78.0875		704.492	30.1517		-2131.3	191.477
28.7528	-19.1069		-887.294	91.6595		700.555	-41.3911		-2077.09	261.266
16.0236	-12.29		-896.124	38.6104		689.671	-3.45636		-2088.25	159.258
10.6925	1.97046		-910.186	44.4224		692.702	11.4506		-2107.41	62.118
65.608	-7.45361		-868.654	36.5684		728.255	4.87773		-2070.37	162.129
85.5254	0.888315		-837.865	62.567		730.988	31.9174		-2039.17	244.884
83.3483	-21.165		-844.171	29.9554		729.317	12.2142		-2042.96	233.887
14.3057	11.0968		-892.299	68.5952		704.435	4.25401		-2109.65	289.476
29.9117	-63.1247		-865.319	48.6789		707.301	-97.1914		-2068.05	62.4839
25.453	-5.00421		-867.128	22.7816		721.247	31.3562		-2068.13	14.3715
61.3374	-11.369		-855.433	27.0156		718.587	6.88382		-2052.6	-7.67019
60.3821	-18.4001		-880.174	14.5842		716.14	-37.8792		-2082.95	-1.27251
82.6194	-25.9602		-826.016	4.49751		773.092	-12.937		-2039.09	44.6728
75.7353	-21.0915		-836.863	43.2058		746.53	-21.1739		-2007.01	-89.8919
48.2037	-44.224		-857.742	24.2079		735.077	-103.277		-2025.06	-251.966
23.9064	-25.0308		-898.757	18.3332		699.426	15.9707		-2106.79	-190.511
53.6731	-18.3339		-857.679	17.8852		762.087	-4.60833		-2068.5	-185.777
42.831	-19.641		-860.585	15.7242		721.681	26.7848		-2036.63	-71.5334
58.0177	-3.61788		-866.395	5.84555		742.065	45.75		-2095.45	100.465
60.0179	-22.9141		-853.425	31.4646		760.736	34.3687		-2110.47	97.9887
86.2715	-31.8957		-835.764	19.0583		749.473	10.9411		-2013.58	-43.9292
54.361	-30.0033		-865.634	25.1926		734.645	-53.2133		-2134.65	-36.058
31.4853	-14.6417		-895.48	31.038		732.077	21.8099		-2121.16	82.3413
71.5312	-16.465		-865.839	22.0258		732.505	-0.115954		-2078.67	188.826
38.8799	-25.2789		-875.095	29.0141		726.416	-2.88484		-2047.39	280.381
47.0604	-13.5547		-870.649	59.954		732.051	6.55526		-2051.25	210.182
57.5764	-32.0463		-876.511	46.5325		718.763	-52.4276		-2066.46	280.347
37.9443	-5.32053		-873.48	57.0669		725.931	15.1085		-2088.65	171.663
43.564	-25.2156		-870.025	38.0188		724.576	-31.8516		-2060.41	-118.709
67.6807	-2.95893		-844.206	47.1322		750.153	16.7962		-2058.37	-21.8018
38.0679	8.87095		-854.809	-14.9882		708.174	13.0818		-2046.86	-24.3497
16.5085	14.8157		-897.399	23.1189		670.341	29.9598		-2104.9	-18.1526
26.5335	-4.6648		-902.084	18.0591		707.201	-36.9768		-2141.68	-37.3089
89.2265	39.4485		-839.937	41.0685		745.439	80.953		-2065.92	132.38
42.1878	25.1723		-844.931	26.6671		721.526	31.8216		-2076.95	104.485
20.6078	35.9632		-802.416	64.9779		699.944	-34.3236		-2020.85	-102.081
5.55139	24.5232		-845.948	23.2834		716.94	-32.5441		-2061.61	-151.478
33.6789	27.9283		-830.131	3.76376		718.648	7.3871		-2009.09	-153.68
22.8708	32.1287		-819.761	-0.535081		708.832	-30.1224		-2048.1	-49.9422
35.1413	34.3142		-810.329	14.024		726.68	26.3125		-2051.31	26.758
-25.6621	34.6316		-861.754	36.5374		668.378	6.79797		-2056.96	216.402
20.3267	45.0909		-834.759	20.9532		703.003	45.6536		-1994.09	353.096
23.8143	23.4334		-821.451	51.7664		721.482	-54.5362		-2045.38	296.962
40.2264	50.0454		-812.792	62.5889		729.292	52.5935		-2013.77	299.907
11.3104	34.2023		-817.98	23.2864		719.193	32.4929		-2044.83	-17.5582
-57.4137	16.8401		-864.566	58.6579		663.547	-58.6935		-2087.78	69.0034
7.40808	32.7773		-845.729	43.0047		720.574	-37.0142		-2051.63	257.185
-2.70445	19.0114		-854.068	31.5948		690.206	-33.4262		-2059.63	-54.8734
-7.33926	17.0987		-848.956	-18.3129		704.514	-53.9939		-2053.53	-138.814
3.26289	21.5103		-841.854	26.7869		703.013	5.86791		-2063.09	-119.386
-13.5196	24.1655		-852.992	11.1364		693.39	-33.8924		-2030.54	-155.257
-13.0383	24.8116		-854.234	29.459		687.37	-53.2418		-2098.09	59.1529
-0.492901	44.8733		-831.92	48.538		697.933	1.22479		-2028.34	29.0644
-42.726	7.13471		-853.806	7.09295		691.999	-65.0886		-2057.36	-210.031
39.4744	-17.0535		-887.626	-9.82825		726.214	32.2373		-2073.37	-260.255
43.7828	-14.1332		-868.434	48.816		712.604	9.36492		-2091.93	-133.618
47.207	-22.0433		-873.133	50.5035		741.088	-28.8923		-2140.38	48.552
85.8006	-11.1362		-831.836	34.0307		751.532	14.2122		-2070.81	-126.287
66.3975	-15.2129		-872.654	32.0558		734.171	-35.6974		-2123.37	-23.8981
13.5688	-17.2729		-883.575	32.2359		715.21	8.03597		-2057.66	108.952
40.6917	-1.43225		-875.079	44.5486		729.68	9.96989		-2068.65	74.7481
65.0904	-6.52927		-867.843	32.7948		733.028	0.00972738		-2072.96	107.442
78.7734	-27.1897		-842.951	21.3556		756.034	-24.0292		-2035.26	129.729
60.2499	-12.058		-870.784	10.8893		732.993	49.4994		-2098.45	-51.7642
32.139	-7.84413		-911.362	18.3434		691.771	23.2705		-2142.26	59.5095
49.6101	-21.9457		-858.283	33.8454		743.403	-8.58999		-2028.22	62.0331
61.5357	-17.5083		-834.543	41.8397		728.258	-16.8406		-2035.46	6.34583
89.8669	-11.8476		-822.671	47.4219		765.399	-13.9071		-2001.84	197.107
86.4808	24.0922		-846.912	41.6134		722.085	54.3911		-2080.5	269.543
66.7394	30.4796		-832.93	12.6135		699.376	42.4566		-2034.79	106.223
3.73194	18.7169		-890.82	51.7438		680.028	-30.751		-2081.29	206.225
-9.5157	35.9075		-835.397	12.4632		714.984	35.9957		-2110.55	233
0.971204	17.4515		-842.596	44.3349		698.312	-15.8192		-2089.38	111.101
-0.488666	16.6685		-854.37	5.06607		697.273	-41.4837		-2109.56	48.3377
-17.7224	40.9513		-856.752	27.7497		679.571	8.42086		-2069.18	78.877
23.6114	54.6861		-833.371	49.5903		709.634	57.6125		-2032.32	203.862
-11.9698	44.2859		-833.008	53.0271		698.495	11.7452		-1999.24	468.908
14.6379	48.5427		-828.047	84.8917		717.852	31.0409		-1976.71	540.445
33.4419	49.7464		-824.972	57.6432		712.888	3.58956		-2064.8	287.175
41.4868	13.8519		-876.07	20.2779		690.067	37.111		-2068.62	229.687
3.66515	4.08462		-897.984	35.6433		684.343	5.19628		-2074.83	329.479
33.9857	12.8689		-879.21	6.52296		694.815	-5.43805		-2048.69	291.334
-19.7798	30.2833		-908.273	30.6586		672.236	65.1294		-2108.84	77.428
46.4122	22.4435		-882.851	35.4852		724.86	49.3997		-2106.26	143.598
18.4567	14.9718		-894.31	61.2921		693.426	32.7201		-2117.16	132.93
39.4288	0.337932		-867.358	60.2365		712.941	37.3424		-2057.08	154.468
18.0808	-21.894		-875.451	65.9981		705.338	5.53616		-2025.01	292.003
35.3015	-12.9331		-853.887	64.7377		725.326	-6.38675		-2015.2	323.064
50.5485	-6.0039		-859.467	28.3769		712.032	-4.26504		-2039.76	77.4385
74.2874	-7.09505		-841.813	36.978		757.555	15.1986		-2046.88	-21.4833
30.8734	-9.02553		-876.369	63.0214		688.788	52.6301		-2092.86	-48.5861
72.7203	-24.1388		-877.132	31.8715		704.817	-17.2107		-2072.95	-135.416
64.3493	-24.7353		-876.975	-9.64608		700.513	-12.8098		-2073.6	-243.398
64.641	-19.2525		-861.707	-21.2102		751.602	45.642		-2029.49	-358.748
57.4838	-31.694		-842.92	41.9453		734.104	-17.0321		-2036.34	-114.454
67.6161	-18.8234		-859.571	38.3549		729.978	-45.099		-2062.18	-117.363
44.1637	-6.59432		-883.126	6.64174		733.874	68.6718		-2056.71	-157.623
58.9097	-18.9874		-850.888	20.8824		736.173	30.6784		-2062.81	-48.4942
134.246	9.20019		-815.096	16.644		767.581	14.7978		-2006.57	82.9719
12.4795	-28.4326		-908.568	0.665001		684.887	-37.0178		-2121.83	9.00798
13.18	-16.35		-900.93	52.0895		701.222	22.9721		-2140.45	138.956
71.354	-18.6131		-869.138	65.9928		767.724	-7.30475		-2215.4	203.004
70.9358	-0.144421		-847.121	40.0862		743.952	78.5564		-2076.26	194.858
76.1216	1.00967		-824.024	49.2547		762.271	41.4372		-2037.94	63.2125
102.533	11.5146		-833.118	21.7553		744.085	34.6477		-2067.67	62.5232
32.7485	-2.97998		-875.689	22.5741		717.1	75.5716		-2060.24	25.7499
82.8857	17.2658		-838.968	41.2328		770.846	57.9942		-2009.62	198.332
22.1473	30.6095		-879.154	39.4916		699.027	38.5401		-2061.59	129.749
72.8009	5.10964		-843.979	6.43431		733.608	-8.19779		-2013.61	49.8934
73.145	4.80473		-848.363	39.9405		707.759	-28.3938		-2068.86	142.831
-24.1503	31.0203		-859.815	55.6476		684.285	-58.7429		-2089.98	232.844
-32.4757	27.0818		-835.658	35.9056		701.686	-86.5904		-2076.12	283.242
-3.53475	31.6317		-846.475	30.5466		691.349	-88.7337		-2058.86	229.031
-15.829	19.6959		-861.585	66.7463		677.217	-48.9615		-2022.27	416.204
-31.9398	52.7066		-829.476	77.4807		706.395	64.0129		-1998.14	442.82
3.951	39.9451		-842.426	48.645		697.117	-32.2397		-2023.75	490.35
19.6209	20.2769		-820.453	50.7783		732.596	-67.2235		-1973.34	435.528
-13.7453	41.184		-858.411	57.553		691.884	21.5441		-2052.96	309.645
-8.73219	51.1002		-830.274	57.0863		715.125	-4.98565		-2011.52	365.704
13.8301	44.9776		-822.829	42.0759		725.338	28.9711		-2036.27	226.492
-0.329958	52.3974		-837.68	80.3877		709.291	15.2326		-2060.21	214.632
17.3304	30.8027		-832.166	35.9186		707.721	11.1617		-2087.45	-54.5242
-9.99025	64.5645		-838.254	34.7374		722.979	88.6876		-2071.94	-31.3596
8.40402	31.8418		-842.363	20.3165		717.8	4.36538		-2077.18	-177.959
22.013	16.901		-846.731	25.5205		688.954	-25.6085		-2074.16	32.103
-1.27405	42.5268		-864.061	55.4488		683.697	28.8497		-2097.16	236.304
43.0548	16.7949		-840.606	52.5243		711.133	45.6015		-2035.84	167.231
12.1638	25.5631		-866.881	52.7721		704.87	-2.80418		-2075.42	150.391
3.33098	58.6577		-828.168	43.3494		723.199	47.6914		-2046	174.832
4.18693	44.7535		-815.307	59.5086		717.509	9.5128		-2022.71	156.075
10.6343	64.8812		-849.323	64.6629		703.084	68.3731		-2109.81	-1.02854
8.12688	67.463		-828.628	65.0285		714.3	12.1075		-2027	237.973
23.2936	40.3499		-830.393	35.1427		719.724	-51.4409		-2032.5	318.056
-7.87277	45.4858		-836.673	92.4508		671.923	-52.7057		-2041.22	313.094
30.1235	46.3765		-796.141	83.9646		725.008	-28.4848		-2006.94	303.892
47.8671	72.7851		-831.797	81.4586		732.973	97.7814		-2039.68	333.106
-46.7778	48.3086		-839.935	88.6331		693.376	86.34		-2068.71	244.417
-55.2549	67.6144		-871.217	60.5271		677.929	4.0154		-2121.12	150.806
-14.0519	64.2704		-869.682	62.6529		670.878	32.9312		-2069.92	150.709
-24.3086	34.8157		-868.573	42.7911		686.826	-81.5175		-2063.28	366.353
-3.75173	26.1675		-846.101	66.3763		680.546	-92.7069		-2046.14	302.893
-28.1501	51.6678		-875.814	60.9281		671.489	-6.31409		-2080.07	270.332
-8.39787	58.3214		-838.728	57.3625		684.813	-10.2748		-2031.89	181.575
-9.54426	43.1552		-831.424	89.6874		691.096	-50.747		-2021.73	144.904
0.00799808	16.8504		-872.912	63.5343		692.582	-9.79179		-2053.56	115.128
-11.01	27.683		-907.18	52.765		678.053	73.5924		-2091	212.472
37.7174	34.0407		-870.662	71.6366		720.475	12.5223		-2018.47	464.649
60.6036	0.540924		-858.799	77.7656		710.193	24.5604		-1977.88	488.205
42.5212	1.23574		-882.054	88.7066		680.657	-38.9182		-2071.06	322.042
-1.12616	-10.1828		-900.684	51.6889		684.794	-0.516997		-2090.47	131.045
12.5757	0.940572		-921.031	35.5395		668.209	31.7685		-2152.71	130.132
27.5483	7.46406		-904.066	44.149		696.793	69.6952		-2126.35	161.269
50.0632	10.9857		-887.529	18.2684		732.462	75.3811		-2167.84	176.625
69.6725	-29.9976		-852.77	21.9694		738.675	-13.0545		-2053.15	75.1681
81.4047	-12.9694		-849.448	-0.265515		725.84	20.7205		-2057.48	136.635
46.0244	-7.54649		-873.171	-10.288		710.263	14.8338		-2081.99	156.966
38.9539	-6.93221		-840.149	1.04535		709.425	21.7554		-2060.88	97.0953
27.0566	12.2121		-811.071	25.6341		706.587	24.6187		-2040.78	170.489
16.3625	11.1602		-818.043	24.2067		714.139	-18.5114		-2034.7	162
-51.1817	2.95636		-874.613	25.0016		668.271	-32.029		-2119.31	140.991
-24.9767	7.817		-872.733	-11.0054		677.903	-43.6163		-2141.75	-2.32894
-28.4917	-11.5317		-863.999	27.9403		688.412	-42.8014		-2053.68	-99.0987
36.7048	-15.4771		-861.576	-27.9741		720.434	43.1256		-2058.88	-50.1269
18.0384	5.11838		-911.793	34.5964		696.874	49.8811		-2166.66	39.6087
80.0626	5.12154		-832.402	-13.5036		752.881	71.8604		-2001.68	-128.55
111.249	-11.5719		-825.297	7.68776		758.928	74.5009		-2032.11	-291.005
48.3171	-8.76615		-872.136	1.6248		736.156	62.8185		-1983.34	-445.56
16.5939	-32.3423		-900.491	-19.189		708.745	-21.7484		-2054.57	-289.928

## Sheet: Figure 4_5P
Particle 1			Particle 2			Particle 3			Particle 4			Particle 5
x position	y position		x position	y position		x position	y position		x position	y position		x position	y position
-59.7495	-9.5294		-896.177	-13.2447		734.972	22.764		-1813.59	549.319		-2359.77	-190.944
-28.4486	-15.1611		-853.977	-36.8495		753.688	31.6185		-1814.54	383.743		-2425.17	-235.088
-38.3365	-22.9759		-868.012	-50.1579		746.881	21.198		-1891.48	353.037		-2468.22	-93.5089
-33.7332	-20.8766		-852.959	-51.7556		739.362	53.3209		-1788.87	380.755		-2406.61	-58.1164
-90.8308	-9.96462		-957.975	25.8148		695.138	62.413		-1887.12	304.624		-2434.46	103.11
-63.1997	-4.38621		-903.031	-4.18923		711.91	62.7464		-1938.7	226.911		-2528.9	-38.3522
-60.8031	-14.528		-904.028	-22.5422		729.191	7.54492		-1919.79	356.801		-2551.29	101.309
-13.399	-12.0682		-842.689	-19.0896		775.281	22.548		-1819.56	286.887		-2468.47	299.902
-48.8372	-16.761		-876.145	-6.62186		732.702	0.760474		-1914.94	156.439		-2560.91	412.552
-74.8041	-0.40176		-905.637	-40.0536		711.849	73.3577		-2025.49	-72.3863		-2461.85	361.313
-62.1702	-16.6987		-918.586	-28.5062		739.905	7.06356		-2173.33	-274.366		-2515.62	285.234
-73.1786	-12.3027		-936.572	-26.1892		722.593	57.1117		-2243.65	-390.113		-2353.75	585.635
-98.126	-18.9206		-946.772	-35.5877		693.453	70.9661		-2121.94	-466.283		-2307.08	675.438
-57.6893	-2.69735		-887.035	-3.10085		730.388	58.9849		-1898.54	-374.482		-2290.37	716.652
-19.3663	0.27689		-847.962	0.37483		762.132	48.0308		-1845.3	-199.445		-2313.91	490.851
-44.0215	-4.57203		-876.266	-8.36957		749.59	23.7746		-1928.79	-108.807		-2388.27	362.347
-87.9969	-11.121		-942.615	-20.5928		694.976	43.2986		-2402.58	-204.578		-2158.33	598.17
-82.9735	-14.2751		-942.337	-20.5009		702.234	22.2068		-2477.42	-128.144		-2280	706.309
-114.813	-12.3746		-1000.73	8.61826		677.623	25.7835		-2443.1	-218.288		-2103.3	701.329
-101.931	8.48171		-970.448	110.399		684.292	19.2891		-2449.87	24.372		-1839.9	700.601
-44.3398	-3.64441		-861.856	-43.7957		747.644	59.2212		-2477.64	126.954		-1708.7	479.45
-50.7596	-11.2961		-880.898	-38.0441		729.822	28.897		-2432.62	83.4704		-1796.26	465.926
-20.6165	-8.06887		-851.692	-16.9455		759.912	65.0954		-2470.51	134.882		-1835.26	293.601
-1.47056	-11.2171		-832.758	-27.2073		783.132	5.89569		-2495.43	143.658		-1815.85	316.03
-42.5195	-3.87186		-870.821	-16.4387		741.288	41.6949		-2480.05	120.136		-1829.52	388.85
-37.7246	-7.36063		-862.06	-40.813		744.554	38.7105		-2463.93	-119.578		-1726.64	515.526
-17.7472	-3.69433		-837.065	7.85246		763.205	27.0021		-2378.31	-117.737		-1726.37	365.596
-34.8092	0.496522		-855.399	-6.9796		759.561	56.3234		-2384.82	-151.637		-1823.04	377.069
13.142	-8.47918		-821.213	-3.62356		802.977	40.9323		-2388.96	-233.609		-1771.16	309.306
-27.9657	-4.20083		-855.687	-26.6417		752.333	81.4048		-2368.94	-334.992		-1828.91	335.849
-25.9269	-7.27884		-851.775	-23.2524		753.706	22.8035		-2403.02	-197.26		-1805.46	236.606
-47.0403	-10.86		-876.92	-19.3114		726.662	27.3088		-2456.3	-186.142		-1832.32	370.912
-25.1657	1.87362		-863.093	-0.36539		750.021	63.0313		-2409.11	-228.584		-1899.38	241.144
-81.7162	-8.28269		-935.855	-12.6017		698.928	42.5743		-2474.06	-277.846		-2085.23	247.701
-82.5366	-0.160606		-922.302	-27.6165		692.026	69.5307		-2470.2	-384.2		-2015.74	395.498
-29.3162	1.24986		-861.717	1.85282		758.779	59.5222		-2514.3	-351.345		-1829.66	373.975
-31.16	4.58481		-871.188	-14.9962		750.386	66.5699		-2393.24	-431.144		-1879.98	392.375
-29.2737	-13.5475		-852.603	-7.45534		751.729	24.6196		-2419.41	-77.7637		-1811	371.038
-64.9899	-2.35434		-896.985	-11.2855		727.368	18.0829		-2440.42	72.0008		-1875.15	417.541
-21.6457	-4.09179		-841.842	9.73628		761.214	10.3317		-2457.75	91.0005		-1764.45	329.303
-22.8762	-6.70547		-848.046	-26.7218		754.188	42.0155		-2492.59	41.0624		-1805.67	338.385
3.38502	-9.13162		-819.318	-8.00442		790.022	54.2192		-2482.97	341.685		-1779.17	104.714
-1.45849	-3.04885		-834.7	-14.9587		779.342	63.7998		-2280.42	436.882		-1800.8	-259.599
-34.7889	-16.5857		-863.203	-5.1929		751.584	50.869		-2423.54	297.171		-1817.73	-327.027
-37.335	-4.61967		-873.825	-44.7355		742.89	64.9713		-2437.83	175.565		-1868.32	-298.682
-12.2092	-14.8464		-850.122	-27.7844		773.013	40.0559		-2458.76	163.364		-1838.94	-360.836
18.2931	-11.9561		-803.486	-48.4828		792.729	56.8459		-2523.95	115.986		-1780.63	-234.366
-18.2503	-11.7757		-847.239	-5.71659		763.954	31.6715		-2417.92	54.5386		-1837.08	-107.152
-25.5401	-21.9647		-863.378	-61.106		752.128	76.0342		-2444.23	-142.208		-1890.64	139.294
-33.9539	-13.8001		-872.035	12.2402		758.769	0.460948		-2437.19	-317.983		-1867.27	403.85
6.62401	-23.5645		-831.931	-0.593105		809.65	11.7892		-2264.35	-491.217		-1804.25	354.44
-3.80949	-23.7793		-834.617	-17.4537		769.497	70.2427		-2416.82	-396.811		-1809	214.223
-12.9686	-23.7222		-841.751	-35.6173		771.824	11.6536		-2417.53	-113.793		-1858.81	141.02
-32.7564	-14.3722		-862.694	-28.1102		748.959	37.7355		-2460.11	-172.002		-1872.38	179.522
-29.2271	-11.9407		-861.564	-8.78195		752.474	14.7024		-2427.47	-345.75		-1847.85	362.963
-12.3795	-23.3721		-840.629	-34.8904		765.869	30.4513		-2361.35	-253.754		-1802.33	290.945
1.12631	-8.64903		-826.982	-15.636		788.429	29.6878		-2352.85	-217.91		-1773.49	253.077
-24.7089	-7.26869		-852.76	-33.731		759.051	20.4782		-2547.77	-33.4925		-1861.72	269.863
-44.2909	-11.8087		-869.825	-19.6569		734.476	23.2888		-2490.86	98.1516		-1856.05	388.542
-71.3462	-6.06813		-941.671	-1.53813		710.959	43.494		-2424.36	234.933		-2153.85	814.769
-90.8057	-0.171273		-954.96	-6.23871		699.143	16.3452		-2495.91	407.136		-1986.29	907.923
-79.1429	-2.69995		-905.535	-1.76799		703.186	38.4436		-2431.56	441.121		-1649.02	808.118
3.56067	6.22873		-812.057	25.0073		786.077	56.4512		-2339.47	463.995		-1714.2	414.388
-7.43884	9.99493		-840.903	5.39275		777.363	77.8221		-2412.12	305.333		-1855.72	-16.1954
-23.7742	13.6044		-841.723	-4.64523		757.017	92.112		-2345.57	392.024		-1831.1	-74.6438
4.30214	11.0781		-824.316	-14.7092		775.078	85.3382		-2442.45	151.037		-1815.93	-52.2109
-15.6454	9.61251		-836.793	19.1921		767.241	67.8324		-2452.11	165.766		-1799.68	-322.938
-20.8667	-2.77091		-872.163	-55.8525		765.052	44.8253		-2387.17	204.952		-1983.52	-536.573
-99.0246	5.29371		-971.258	-13.8162		687.373	71.2432		-2404.29	228.411		-2174.41	-596.831
-93.1081	10.7261		-959.004	-31.4251		694.405	76.7479		-2448.92	267.843		-2128.18	-526.186
-64.4933	-7.8739		-901.502	-61.2896		712.432	35.2075		-2579.87	130.697		-1977.41	-403.44
-2.70522	-4.03544		-824.888	-14.7532		774.895	22.2969		-2497.89	25.2728		-1769.73	-374.635
-12.2933	-12.6994		-839.449	-26.6988		763.348	29.414		-2397.47	-91.2802		-1757.8	-436.244
-34.8163	-4.17956		-855.358	-1.58264		738.534	76.088		-2447.44	-226.255		-1816.18	-128.052
-0.369619	-12.9466		-830.738	-16.2927		782.806	43.6481		-2376.51	-236.473		-1847.08	33.7133
-20.1834	0.337049		-844.262	-14.6119		751.655	19.9377		-2470.1	-2.97655		-1833.11	252.05
-22.9592	-9.19686		-859.696	-23.1356		767.771	21.0271		-2624.46	52.0694		-2048.59	244.23
-60.6094	-8.31155		-904.214	-62.4139		709.265	51.7606		-2457.46	-122.753		-1923.07	333.681
-37.6639	2.30773		-860.087	-8.5226		737.541	57.6293		-2463.46	-151.861		-1829.84	366.506
-3.04362	1.31733		-815.947	4.61231		778.296	18.7599		-2482.97	139.768		-1773.3	279.912
12.0294	-0.654676		-829.32	4.83136		790.285	49.0598		-2507.22	6.10122		-1852.97	109.013
-39.8616	-14.9081		-880.131	-21.6522		736.231	30.1856		-2450.68	47.0954		-1907.93	211.362
-13.6248	-14.5913		-840.309	12.007		771.392	31.3148		-2486.86	195.891		-1848.38	326.584
36.7428	-10.7656		-781.311	-14.6786		815.235	-13.6337		-2579.48	313.729		-1769.63	125.966
19.7383	-10.0321		-804.093	-15.1198		801.67	-11.4302		-2440.14	359.943		-1836.51	-35.7717
-2.7753	-5.10765		-840.252	-27.5687		782.756	52.6243		-2373.49	202.705		-1861.77	-432.081
-10.1463	-15.7321		-836.021	-27.9479		769.253	27.8097		-2294.49	199.617		-1770.51	-482.151
2.53608	11.2793		-817.113	-0.625		785.207	76.7813		-2291.33	391.017		-1806.89	-309.811
-38.7464	-4.54329		-897.808	-34.0087		746.553	70.8896		-2367.17	528.261		-2285.2	-209.598
-94.2892	-5.28222		-967.431	1.35287		700.192	54.4044		-2313.89	596.132		-2450.88	-226.29
-74.0063	-0.0716749		-937.448	-14.2367		717.633	24.7685		-2323.48	716.142		-2293.09	-255.466
-96.1441	-12.1986		-951.537	-34.5964		699.545	67.4109		-2232.23	656.971		-2336.09	-410.052
-44.5978	-15.5611		-883.168	-46.1407		738.3	60.7517		-1839.92	439.017		-2360.1	-442.488
-43.1236	-5.18291		-877.079	-39.8014		737.649	63.1767		-1902.13	212.113		-2454.35	-386.762
-52.3145	-2.01288		-889.329	17.9877		736.666	23.6487		-1876.63	353.196		-2465.73	-328.408
-20.0423	-1.8574		-850.131	-15.5945		758.585	54.0968		-1794.33	496.859		-2408.84	-256.501
-79.2996	-9.0782		-903.127	-12.0596		718.04	27.9203		-1770.16	597.112		-2506.52	-188.729
-10.8994	-9.31098		-850.609	-34.0005		768.79	31.1442		-1789.63	456.126		-2409.6	-191.267
-32.9452	-1.14961		-863.76	-27.7941		740.817	46.0083		-1842.44	380.069		-2441.83	-140.551
-23.115	-9.00023		-850.445	-15.7404		760.722	39.1427		-1806.98	377.261		-2426.78	-6.55373
-27.4955	0.722285		-853.101	13.9081		755.261	41.4282		-1849.38	55.3059		-2435.97	252.455
-26.0353	-6.18692		-860.024	-28.0397		756.2	58.3101		-1987.51	-365.289		-2348.79	313.803
-37.226	-2.92468		-877.78	22.6747		759.06	50.1484		-1855.69	-410.137		-2362.24	279.628
25.8907	-12.8969		-794.51	-26.3997		805.801	42.6561		-1784.81	-253.204		-2442.75	-7.48985
-32.0142	-12.8782		-858.738	-68.7838		749.904	81.5944		-1813.92	-507.378		-2400.05	-221.127
-0.690585	-10.1068		-821.973	-32.8864		774.766	48.45		-1741.1	-464.505		-2395.01	-223.639
-6.33072	-7.03829		-830.898	-57.2576		775.372	65.6998		-1760.88	-537.599		-2395.65	-312.3
-7.41434	-21.0631		-831.767	-61.526		778.009	58.6124		-1785.88	-495.72		-2385.73	-230.701
4.78279	-15.0428		-823.438	-44.3175		785.336	75.0264		-1875.56	-221.784		-2537.85	-307.629
-27.4375	-11.4353		-863.105	-28.7438		757.116	42.6719		-1887.88	263.933		-2371.72	-507.55
-14.9709	-24.8877		-846.144	-20.2531		765.471	22.5344		-1811.09	369.923		-2403.36	-147.991
-36.7556	-15.0139		-872.773	-32.3937		756.792	47.3853		-1893.08	340.92		-2467.41	52.1751
-21.0608	-6.28012		-860.343	-1.8235		760.931	40.6991		-1778.75	503.904		-2415.2	185.251
-31.9628	-14.1973		-858.944	21.1472		754.466	16.7111		-1729.7	660.196		-2358.56	127.179
-19.474	-27.8483		-843.364	-7.68589		763.858	9.97983		-1694.27	619.145		-2336.62	383.679
24.6855	-9.23881		-800.635	3.88121		814.233	35.3591		-1805.44	309.873		-2625.78	436.679
33.516	-17.1214		-791.433	-41.2702		818.823	52.2603		-1873.62	65.0388		-2773.43	497.965
25.2181	-12.8278		-810.175	-49.8407		800.717	27.6741		-1888.7	27.412		-2785.4	411.235
45.4198	-22.2394		-780.999	-25.8107		824.78	5.09498		-1845.07	-1.85699		-2783.23	454.603
37.693	-8.02354		-792.708	-39.1155		813.636	68.9248		-1854.48	-192.271		-2738.41	430.729
-9.68174	-9.30909		-834.694	-17.2616		768.096	21.6202		-1828.26	-212.342		-2504.54	268.333
-34.9042	0.0747227		-873.45	12.5279		751.859	25.7732		-1903.47	-41.9874		-2412.05	355.082
-0.743668	-5.55613		-849.331	-4.90467		778.088	118.282		-1927.71	-76.7669		-2168.41	490.349
22.9903	-9.92566		-794.364	-19.2075		791.472	83.8464		-1897.82	-185.9		-1768.56	563.002
71.5399	-5.00666		-761.508	-5.07113		840.194	69.9789		-1761.47	-347.197		-1852.58	419.021
58.8921	4.07651		-751.786	12.5471		848.13	28.2274		-1788.44	-203.98		-1737.89	510.777
69.4949	-0.658401		-749.273	31.3702		849.514	13.7906		-1783.71	-206.75		-1751.6	612.91
76.2735	-24.9857		-745.187	-18.1307		869.199	48.3438		-1853.83	-237.147		-1708.72	504.607
56.8169	-12.9856		-765.981	-7.48286		829.159	92.056		-1787.04	-255.674		-1886.67	404.151
37.741	-14.8014		-779.089	-25.4986		811.382	39.0941		-1826.59	-330.682		-1750.26	437.594
84.6718	-0.607216		-749.95	13.7975		863.39	67.1267		-1757.95	-316.094		-1858.28	332.692
61.0878	-13.0345		-772.499	-20.2314		847.137	66.9914		-1860.23	-301.781		-1804.86	441.902
56.4559	-10.7282		-764.142	3.05091		850.867	45.1811		-1782.56	-317.584		-1823.17	469.654
42.9103	-9.58289		-774.469	-5.4364		834.135	39.6202		-1903.15	-255.992		-1727.26	552.93
25.0062	-6.25723		-808.943	-13.8668		819.86	33.0636		-2114.69	-414.31		-1805.87	566.943
-2.16429	-18.6599		-833.266	-14.0393		791.164	22.3592		-2264.26	-469.234		-1814.32	365.549
-20.6639	-5.50253		-848.062	3.4829		765.955	44.2356		-2374.41	-357.375		-1795.26	407.763
-38.5307	-20.2133		-872.795	-2.54983		754.119	68.0933		-2380.87	-126.137		-1882.09	387.252
-4.4028	-14.6402		-833.849	-24.4802		784.367	44.347		-2342.6	-5.95155		-1737	515.024
-6.97285	-20.3411		-826.548	-18.1824		779.097	31.0126		-2381.05	119.356		-1669.66	582.137
-9.88908	-5.08166		-828.015	-32.9294		775.219	33.5773		-2391.6	195.394		-1790.45	173.697
-34.2196	-13.4602		-870.79	-44.124		756.037	15.4022		-2406.94	303.556		-1910.63	-236.288
-41.732	-19.9345		-880.666	-43.0947		742.524	43.9227		-2405.66	30.4759		-1887.16	-361.894
-51.6424	-23.7565		-878.146	-45.9281		738.532	19.536		-2438.41	-57.1036		-1805.07	-518.204
5.45549	-38.4374		-822.759	-82.3449		775.655	43.1739		-2420.93	-77.1574		-1715.83	-651.862
16.7555	-14.1259		-799.438	-28.1834		796.725	80.4993		-2349.45	60.0339		-1693.14	-436.812
-12.8019	-23.2063		-837.935	-12.1546		768.956	33.7599		-2522.5	-116.709		-1820.26	-217.834
33.7635	-28.7043		-791.419	-74.2261		810.078	40.9337		-2930.21	-208.805		-1819.7	-256.817
34.5555	-16.286		-790.43	-34.8886		819.712	40.8572		-3029.29	-315.097		-1881.47	-190.303
-2.16294	-13.1327		-829.735	-4.98271		781.494	61.9991		-2874.39	-426.649		-1903.91	-240.129
-27.4492	-6.22889		-851.081	0.417923		765.011	37.0524		-2806.03	-279.63		-1982.13	-113
-43.5422	-6.09622		-872.762	-0.951662		741.581	30.9269		-2532.59	-211.543		-1909.95	-206.105
-38.4391	6.52309		-863.576	19.8106		743.712	24.9383		-2504.42	-243.883		-1906.5	35.6396
-50.2663	2.22218		-876.518	11.4169		744.396	68.0119		-2400.33	-75.2348		-1826.45	413.25
-10.2081	-0.925954		-828.419	7.77844		782.994	-10.157		-2414.23	156.85		-1739.35	414.426
-15.8416	-5.83194		-831.258	-16.7717		773.815	44.0838		-2402.88	204.594		-1668.31	578.068
-2.98607	-4.04542		-817.919	0.113009		786.716	27.1506		-2408.05	311.929		-1616.22	655.73
-59.0366	1.55134		-881.294	26.9671		726.19	63.6806		-2338.01	333.487		-1734.05	592.874
-32.4597	-3.77837		-860.283	33.2531		738.036	58.5259		-2481.65	591.802		-1798.27	535.479
-12.6989	3.28838		-853.124	12.9791		764.688	49.4009		-2320.03	670.371		-1869.82	226.72
-73.5254	-13.329		-923.117	-16.5958		710.078	48.8613		-2288.95	893.139		-2246.83	180.874
-92.7534	-0.955016		-962.903	8.85871		700.416	55.9402		-2114.18	951.587		-2408.85	180.799
-34.8102	-9.67729		-890.487	-29.8753		754.131	15.1562		-1880.15	836.769		-2412.98	34.6934
9.57783	-20.2634		-812.422	-22.2586		778.01	15.7386		-1706.33	545.038		-2317.08	64.5099
-8.32983	-25.0596		-829.442	-44.4897		759.166	23.2161		-1820.32	178.386		-2440.6	80.277
-47.0353	-31.9267		-879.422	-7.05255		732.181	-0.571366		-2014.55	34.0582		-2650.09	-10.5787
-59.1109	-23.7553		-895.582	13.8154		725.81	20.0455		-2267.07	-67.6161		-2868.63	-236.14
-75.2702	-17.8218		-927.41	-61.6377		709.169	39.8794		-2405.49	244.045		-2939.61	-256.634
-85.9662	-4.35876		-931.248	-13.1976		700.894	37.8018		-2334.65	453.804		-2909.27	-12.5738
-121.075	-5.10424		-1024.04	6.40285		663.455	31.3151		-2347.48	760.499		-2522.02	192.999
-179.82	16.273		-1077.07	123.551		605.858	50.977		-2382.12	868.832		-2523.17	104.427
-161.885	15.1173		-1056.32	110.875		621.005	46.802		-2366.97	758.115		-2427.28	100.551
-145.024	20.1055		-1038.91	71.6682		644.463	54.9343		-2463.03	539.941		-2334.96	-327.636
-135.106	-12.5796		-1037.61	-9.50279		665.456	15.4201		-2380.58	397.608		-2443.84	-385.412
-128.962	-2.10554		-1037.46	-31.4708		668.652	47.7289		-2308.63	429.553		-2357.45	-401.02
-84.245	-8.6306		-950.707	19.627		704.836	23.8646		-1920.19	446.384		-2430.43	-243.128
-56.8857	-10.4073		-903.436	38.9901		720.646	50.8671		-1840.35	355.521		-2405.86	-142.523
-65.5727	-12.6904		-927.801	4.44825		728.307	20.7073		-1871.6	392.504		-2370.32	100.989
-78.7168	-11.5242		-941.295	22.4515		698.397	61.0958		-1880.16	406.199		-2526.48	216.808
-68.8711	-0.0269575		-914.108	93.7644		702.751	60.8833		-1787.8	565.989		-2475.05	130.128
-94.4331	17.3843		-964.884	110.954		676.511	24.1305		-1892.49	589.468		-2444.99	236.664
-82.3642	0.445282		-930.734	86.8119		696.931	35.6481		-1753.86	662.709		-2438.12	435.446
-65.5754	9.3024		-922.286	42.2543		711.108	39.998		-1782.53	540.68		-2369.26	368.525
-80.4284	14.1278		-933.624	127.403		695.02	23.8084		-1844.01	544.825		-2480.02	264.41
-43.3167	5.76533		-897.01	53.6197		736.922	17.2111		-1716.89	690.404		-2375.71	357.432
-55.783	-1.24906		-883.263	36.9989		719.92	42.9964		-1737.51	634.272		-2444.86	398.706
-13.4809	-12.0707		-834.33	-27.0318		773.093	55.3289		-1767.36	426.951		-2378.17	518.958
38.2179	-5.31484		-797.234	-5.44459		826.774	56.4247		-1779.56	116.763		-2345.57	475.846
-15.8989	-2.69948		-857.445	-30.14		776.55	15.6357		-1932.1	-214.122		-2384.34	320.223
9.56701	-10.0154		-819.543	-21.5337		798.168	43.485		-1784.12	-444.076		-2333.41	207.036
-10.8797	-5.124		-830.656	-41.3245		769.886	61.9724		-1758.65	-429.607		-2442.7	-83.9495
-12.2908	-21.7418		-837.738	-58.6015		775.608	28.1298		-1789.15	-403.626		-2403.45	-81.5743
-0.963966	-11.1034		-822.527	-35.0813		778.981	29.4724		-1814.48	-336.075		-2463.09	-154.355
12.039	-20.1774		-815.712	-43.4347		794.651	58.5706		-1886.01	-131.198		-2733.87	-135.258
36.1215	-16.8892		-788.461	-26.977		823.931	10.1033		-1845.07	-224.326		-2874.79	-168.456
25.0019	-15.4093		-796.136	-32.6731		810.54	55.686		-1873.55	-251.665		-2899.66	-98.4143
4.27733	-17.5407		-827.87	-49.7237		784.19	12.0919		-1913.46	8.45017		-2931.49	-105.59
28.326	-14.674		-803.7	-33.9669		813.95	37.6608		-1890.06	-69.0997		-2950.22	-56.3955
33.4909	-14.5528		-792.893	-13.8357		817.707	10.9414		-1844.04	104.469		-2906.57	-44.4661
48.6417	-0.602299		-789.591	-8.90107		840.278	30.9808		-1851.54	112.021		-2899.76	168.696
36.335	-6.04511		-788.4	-11.0171		818.776	44.0292		-1832.93	-102.7		-2834.34	189.106
52.5281	-15.7536		-779.541	-12.9399		840.888	13.9279		-1852.81	-71.145		-2944.48	-28.2052
53.5826	2.17292		-776.996	-15.5127		845.59	24.7874		-1837.87	-146.156		-2958.37	-50.8667
22.7955	-1.85594		-802.834	-16.9574		804.113	69.3771		-1885.08	-64.2996		-2964.92	37.7779
26.0912	-4.14519		-794.716	-5.467		805.601	52.1932		-1879.56	45.5991		-2856.08	-123.652
12.884	-5.48675		-815.793	-21.24		800.589	24.231		-1919.2	-35.104		-2890.86	-82.0446
20.5491	0.231365		-809.468	-17.4854		806.897	52.3687		-1868.01	0.237161		-2838.54	152.155
14.6347	12.3764		-817.622	8.95532		804.21	57.0193		-1880.01	28.3983		-2844.63	231.34
1.40975	14.1752		-828.824	36.661		782.239	30.1052		-1893.62	199.56		-2991.15	32.1747
27.9508	2.7194		-799.865	1.22754		815.939	60.4297		-1845.89	245.989		-2908.14	-82.3558
6.17138	-4.42121		-818.947	15.306		792.809	55.8137		-1877.53	224.756		-3041.74	-51.6498
12.1122	-3.43845		-823.642	2.50934		795.236	31.8101		-1906.18	169.235		-2883.14	-259.087
2.77028	10.5229		-817.249	5.28074		788.231	46.4577		-1876.64	133.605		-2849.08	-220.559
-1.40061	-8.54215		-832.816	-11.3635		779.657	32.5161		-1906.57	131.815		-2837.92	-408.175
-11.2702	-12.751		-842.562	5.83847		765.754	46.7397		-1891.75	253.078		-2829.79	-324.742
-41.9063	-7.33366		-868.716	-15.9777		735.605	42.1754		-1897.97	350.004		-2640.19	-269.108
-59.2411	-12.8588		-878.675	-24.5584		727.177	30.9905		-1794.18	466.403		-2465.8	128.469
-45.5547	-14.443		-881.467	4.65436		735.036	35.5324		-1867.65	394.091		-2450.3	252.158
-30.5831	-19.382		-841.243	-12.3826		745.599	7.42951		-1696.73	506.69		-2404.21	389.189
-29.2266	-10.5932		-856.744	7.13624		743.017	60.3309		-1835.59	151.748		-2404.77	579.023
-30.5865	-7.62315		-877.647	-22.8057		756.571	39.677		-1896.84	-88.7586		-2409.18	389.696
-35.152	-10.1531		-888.673	-42.784		751.199	60.1561		-2028.47	-102.785		-2429.4	281.208
-88.785	-24.1891		-985.231	-34.8559		713.014	16.479		-2367.15	-265.527		-2298.9	659.877
-139.643	-8.76953		-1031.43	120.172		650.886	23.4001		-2333.93	-390.612		-2145.56	871.664
-87.3172	-3.53269		-968.375	108.337		700.921	0.666815		-2359.22	-385.823		-1940.7	727.663
-50.1639	-2.15546		-914.471	39.5727		727.731	48.7693		-2165.67	-578.206		-1815.49	570.491
-71.9096	-17.9444		-930.697	-6.90823		711.312	29.2297		-2231.1	-562.287		-1855.28	283.79
21.7398	-15.3988		-812.677	9.41364		798.797	19.5061		-1823.2	-410.392		-1850.39	381.525
75.8156	-23.905		-756.129	1.18114		854.2	-5.23825		-1779.06	-345.354		-1755.69	473.349
71.3664	-19.6127		-748.301	-46.5742		843.732	60.8008		-1781.22	-397.704		-1768.01	383.411
68.787	-8.00116		-763.638	-23.4498		853.31	52.479		-1792.07	-425.268		-1814.58	256.68
71.3765	-21.6774		-758.607	-31.0564		853.667	40.045		-1751.96	-461.76		-1816.86	219.397
61.2986	-15.8468		-775.653	-19.8318		860.306	-4.91265		-1775.46	-536.922		-1915.61	161.427
59.8186	3.44049		-770.927	3.81601		839.003	69.1566		-1697.95	-500.335		-1957.27	181.217
51.3666	-12.6461		-774.75	-17.4528		844.976	-2.53554		-1825.85	-428.851		-1799.18	390.918
101.652	-16.7593		-721.389	3.33743		898.149	-11.5503		-1702.09	-504.506		-1789.57	359.052
75.5456	-0.385677		-751.03	-11.6374		862.584	84.443		-1772.1	-423.712		-1956.76	327.057
49.4641	-12.4928		-767.032	3.48747		823.187	58.2612		-1801.89	-380.086		-1823.05	449.016
57.2649	-13.6299		-764.723	-20.9092		837.137	68.8033		-1800.57	-409.131		-1763.18	381.999
84.9467	-16.4296		-742.869	-20.8234		868.617	13.2328		-1777.34	-387.327		-1767.57	459.538
72.2424	-13.0018		-757.241	-23.6065		840.79	29.5107		-1770.61	-507.933		-1799.81	294.906
52.6551	1.29192		-767.661	-31.4904		828.077	40.75		-1745.21	-514.902		-1795.98	325.962
60.4602	-18.1213		-763.717	-30.6034		840.446	24.5737		-1818.83	-431.149		-1750.64	318.283
15.7818	-5.27003		-814.464	-20.9721		806.011	35.5572		-1885.32	-413.564		-1859.45	402.901
62.6362	15.0822		-759.157	21.484		840.075	97.4167		-1776.98	-364.473		-1820.54	411.319
90.315	10.9208		-737.43	7.83163		900.815	35.2936		-1786.98	-329.461		-1733.54	496.098
82.3745	12.8012		-742.482	16.7687		880.624	29.2168		-1795.58	-284.105		-1792	479.16
68.8789	6.69839		-751.266	15.2831		854.781	29.0035		-1735.92	-333.773		-1797.13	466.709
37.19	15.5453		-791.023	42.9893		823.593	73.8279		-1821.91	-197.282		-1839.75	515.504
43.6631	12.5214		-780.831	11.3613		833.61	42.9286		-1788.42	-368.004		-1833.08	400.884
69.38	7.02152		-758.649	2.43522		876.062	61.1244		-1783.89	-348.68		-1880.67	344.744
71.3836	3.20754		-748.193	-11.3784		860.558	39.6539		-1802.3	-294.245		-1749.95	465.216
40.7539	0.568105		-772.157	25.9873		830.932	31.6693		-1800.26	-348.06		-1775.73	500.654
67.1697	18.4937		-761.678	-12.1921		847.266	88.9219		-1781.79	-411.949		-1807.33	262.397
72.5401	4.12501		-750.199	-3.21038		857.157	78.3751		-1779.46	-336.342		-1737.53	495.963
86.1033	-14.6498		-740.475	0.277593		874.616	-17.2977		-1797.88	-349.238		-1707.51	498.649
59.536	-3.6083		-767.771	-19.7298		847.447	72.0742		-1758.07	-474.528		-1805.5	344.663
51.8845	-4.4744		-771.685	8.61388		830.441	47.4529		-1762.05	-490.662		-1854.6	305.356
31.1646	-12.3044		-805.065	-35.9745		819.317	85.797		-1852.18	-450.555		-1932.64	322.246
61.8491	-2.87544		-763.705	-9.45178		849.243	43.1735		-1819.63	-332.445		-1787.42	357.029
34.122	-9.14295		-785.219	8.88776		822.102	28.1968		-1851.63	-255.73		-1728.08	488.097
25.2194	5.43001		-802.687	37.1823		822.213	47.7782		-1824.76	-133.977		-1857.48	575.42
58.6475	-10.4901		-768.418	1.27676		847.543	15.1714		-1842.73	-185.976		-1722.44	538.951
74.1979	-8.94401		-756.482	-11.4543		864.24	53.0347		-1809.35	-350.707		-1760.41	477.184
93.0354	-17.399		-727.155	-40.9897		893.976	-11.6602		-1806.68	-338.115		-1678.63	489.867
41.0153	-17.2051		-778.925	-6.30151		819.583	33.5705		-1809.98	-371.553		-1768.63	501.55
56.276	-19.6025		-776.526	-20.2204		847.829	26.7778		-1825.59	-414.84		-1841.05	444.502
44.4938	-5.35407		-771.99	-3.75937		831.659	29.5403		-1805.08	-377.229		-1789.35	415.141
30.5064	-22.831		-790.398	-46.007		812.301	64.0028		-1843.57	-389		-1779.84	469.88
52.4919	-10.7494		-774.965	-21.0367		838.423	34.4023		-1818.43	-346.087		-1780.29	501.402
25.3494	-8.37969		-801.26	5.40135		805.407	43.2568		-1777.55	-321.811		-1859.49	379.218
24.6177	-8.31961		-785.96	20.2716		813.57	21.4953		-1811.24	-247.948		-1818.99	524.38
55.7719	-13.3086		-754.427	-5.54141		844.39	43.6063		-1825.44	-242.667		-1742.4	517.211
65.4114	-1.88134		-761.481	-4.47246		854.454	56.0265		-1843.2	-389.007		-1782.13	458.164
42.6158	11.468		-790.639	-5.44018		828.968	102.025		-1785.27	-417.524		-1831.87	301.622
16.0159	12.0575		-833.19	50.8978		795.641	64.2215		-1732.03	-564.606		-1925.76	361.277
-8.3587	4.32957		-851.281	30.396		766.708	61.7664		-1737.02	-644.573		-1960.69	273.817
33.7165	2.21061		-792.9	-11.2787		822.001	59.3375		-1814.48	-356.505		-1853.65	394.749
21.1038	0.160848		-802.317	5.6643		806.137	52.6106		-1873.75	-384.611		-1836.56	476.682
38.3525	5.39192		-783.631	11.9529		812.069	44.9058		-1826.27	-279.022		-1793	537.421
75.3035	-2.05875		-753.955	-7.48463		874.635	11.2327		-1818.02	-291.758		-1823.55	417.794
68.6273	-5.26774		-758.793	5.74998		858.895	4.03277		-1806.44	-304.25		-1809.78	397.507
40.5586	-5.56656		-788.497	-3.82184		828.662	5.11511		-1871.73	-263.76		-1763.7	501.774
78.5532	-25.52		-742.626	-13.4387		867.705	10.4736		-1804.6	-288.555		-1743.56	526.505
81.4201	-13.7128		-734.227	5.81984		873.064	31.184		-1796.47	-247.962		-1735.43	460.483
51.4772	-27.0051		-768.977	-39.8138		837.403	42.6619		-1869.52	-314.169		-1767.67	443.974
16.3361	-20.4254		-809.386	-11.8707		796.699	68.0917		-1869.41	-308.796		-1813.11	457.807
75.6537	-26.1974		-746.326	-42.8306		852.753	26.5869		-1796.49	-357.503		-1725.05	482.589
95.6072	-29.0237		-734.668	-25.7105		887.571	-5.53033		-1767.87	-298.011		-1728.26	518.928
56.1218	-3.20213		-772.507	-4.29236		844.187	14.3878		-1832.13	-329.851		-1796.08	570.811
67.9702	-22.5738		-756.19	-12.8686		863.104	-1.56915		-1823.03	-306.891		-1748.56	428.01
53.0704	-15.9529		-769.791	-20.3912		839.143	31.3688		-1775.98	-488.937		-1794.27	273.481
61.5048	-21.3922		-769.529	-25.7489		839.136	19.3164		-1748.58	-441.624		-1935.25	286.555
-18.314	-21.4906		-847.389	-8.21557		768.118	41.0844		-1849.06	-278.966		-2299.84	231.022
-31.6405	-19.7954		-863.588	-19.0513		758.327	33.5238		-1749.57	-527.946		-2391.33	141.466
-3.32144	-9.04337		-831.084	-24.0865		789.681	61.2206		-1706.85	-446.333		-2306.89	254.22
-3.08948	-16.4873		-833.785	-22.178		787.715	33.5654		-1839.27	-230.13		-2288.44	360.13
-71.7505	-8.68906		-901.507	-26.3887		708.94	39.1498		-1937.52	-295.787		-2470.95	36.9357
-80.7748	-9.26219		-912.267	-11.046		694.894	-2.36737		-1937.45	-409.859		-2426.64	-47.5946
-35.5374	0.945785		-866.314	-23.0408		746.102	54.6183		-1796.26	-512.514		-2431.82	-5.90969
-28.8779	-5.54906		-863.942	-38.4092		756.894	35.7576		-1779.18	-568.453		-2398.37	187.54
-27.8179	-3.83899		-865.802	-9.54277		771.246	32.057		-1849.95	-457.292		-2414.24	382.541
-64.3874	-2.7976		-889.742	-26.3377		713.176	38.6644		-1881.23	-291.3		-2448.56	224.054
-51.0722	-5.48642		-878.168	-42.3927		722.126	94.7117		-1873.04	-339.133		-2465.9	-13.1913
-78.7264	2.42609		-906.877	1.79571		702.381	78.2298		-1917.75	-283.307		-2449.43	191.276
-2.23447	10.6354		-826.9	17.3443		785.125	65.0291		-1767.37	-378.656		-2352.81	290.997
-3.63697	5.16901		-836.966	12.4481		776.866	33.7403		-1783.87	-444.838		-2295.54	490.469
5.58708	-17.0975		-825.929	-2.18779		805.164	31.1624		-1785.93	-545.961		-2140.07	593.757
2.32356	5.64382		-834.195	5.33524		781.525	60.6189		-1795.6	-465.781		-2206.58	627.072
-20.4052	2.96285		-854.67	11.8866		777.813	14.1866		-1822.68	-386.937		-2290.67	607.944
-77.0496	-2.75967		-919.549	53.1403		709.441	44.8101		-1946.83	-444.081		-2353.19	689.775
-48.8354	-1.91557		-887.154	4.2439		743.752	48.3456		-1920.79	-294.419		-2382.31	739.216
-37.1907	-10.4777		-865.727	-9.61036		764.274	77.944		-1904.16	-323.324		-2325.74	684.692
-17.2413	9.04456		-855.79	-11.2679		765.997	39.7761		-1879.56	-225.386		-2301.67	572.73
-52.4473	4.66867		-887.377	-28.9618		742.833	61.0653		-1944.27	-193.057		-2414.14	332.65
-53.8997	13.7676		-896.326	15.0773		736.728	56.0236		-1888.94	-353.143		-2443.92	-38.0819
-38.3369	14.2908		-868.092	-3.26111		741.318	86.1614		-1786.37	-458.01		-2471.14	-167.312
-18.1437	1.77256		-849.655	-10.1967		766.85	66.0124		-1854.67	-368.526		-2535.96	-199.895
-67.0937	-1.34232		-909.345	-2.08853		722.067	40.2831		-2035.98	-82.8144		-2566.83	-370.762
-87.1801	4.99061		-934.926	-40.7819		701.617	60.0926		-2122.57	44.952		-2482.6	-465.602
-114.257	9.17517		-974.381	-31.0296		684.29	65.0098		-2360.9	224.03		-2404.17	-494.979
-98.0025	7.44912		-961.027	-7.98298		697.728	50.8564		-2348.1	239.688		-2350.34	-516.06
-97.011	13.6234		-972.389	0.339286		693.417	42.131		-2425.59	352.844		-2303.36	-453.515
-115.805	15.2147		-974.483	11.0498		671.458	69.3445		-2515.1	429.463		-2329.12	-335.938
-84.081	3.25209		-943.991	-35.663		716.33	94.469		-2456.05	604.608		-2333.69	-335.464
-164.973	25.9603		-1068.9	82.9216		631.49	52.2299		-2379.81	367.14		-2456.89	-257.688
-138.043	8.77658		-1034.51	56.9771		660.057	59.1668		-2287.62	322.623		-2481.32	-300.256
-129.372	13.9116		-1006.83	55.9289		656.71	51.5419		-2076.99	287.827		-2491.26	-450.877
-83.6479	7.03273		-941.844	41.6659		700.143	32.2036		-1877.46	283.167		-2466.22	-182.922
-93.0197	15.2404		-939.222	92.898		687.362	32.2063		-1857.07	540.567		-2464.91	-81.7153
-100.044	13.3763		-962.673	95.467		678.701	28.5661		-1870.85	467.14		-2437.68	-32.1139
-127.759	21.2931		-999.562	92.8265		651.735	10.2265		-1905.13	658.303		-2415.68	240.71
-113.104	32.718		-974.353	125		667.563	61.6217		-1763.65	893.953		-2299.09	360.634
-34.7101	22.4765		-879.651	76.2512		750.226	69.3642		-1665.33	869.665		-1983.89	158.874
27.6938	-3.99614		-809.121	-7.68756		803.362	24.3309		-1773.86	604.213		-2003.16	-215.358
11.6596	-0.623068		-819.435	-22.3983		787.198	66.3968		-1779.03	553.68		-1934.75	-297.252
8.35517	-3.61077		-823.45	-14.302		793.27	44.7301		-1805.17	459.999		-1946.07	-263.345
54.1761	7.3608		-774.583	4.10168		840.709	52.625		-1752.08	391.053		-1844.12	-343.855
63.7836	-14.8912		-771.561	-10.6115		855.122	-35.6761		-1717.93	513.156		-1878.48	-152.396
26.6051	1.80706		-808.828	1.7049		812.196	63.7458		-1784.37	501.174		-1852.65	-294.187
65.937	10.8832		-760.893	9.73257		862.501	48.8489		-1742.6	494.958		-1831.59	-287.843
49.148	10.3061		-782.101	27.4579		834.883	16.7113		-1775.06	530.616		-1813.24	-161.967
47.0893	0.765985		-778.591	24.2135		843.061	31.0124		-1731.61	497.772		-1915.84	-204.249
29.8521	5.15441		-800.733	14.3758		811.442	67.159		-1766.19	577.51		-1889.94	-309.623
56.9293	-0.00241901		-773.981	-4.92056		834.432	61.2378		-1765.11	421.802		-1845.75	-306.323
51.0822	1.08771		-775.041	9.15304		839.499	108.877		-1826.94	391.569		-1788.19	-361.16
42.3714	7.9828		-793.994	-10.3244		832.467	75.6969		-1770.86	524.902		-1897.66	-321.335
90.6993	14.003		-737.581	-1.30381		875.188	101.636		-1770.45	409.706		-1732.38	-409.545
37.75	22.1863		-787.286	43.838		832.232	48.5234		-1886.29	386.488		-1723.67	-355.281
57.3169	18.4668		-770.265	-8.32409		843.897	62.2893		-1734.57	489.372		-1830.72	-369.677
45.4856	2.35281		-782.85	-5.65361		823.717	66.7362		-1676.23	652.121		-1880.67	-149.924
45.75	18.9857		-782.894	27.9414		826.088	47.8701		-1797.03	478.114		-1814.24	-306.284
82.7243	7.30347		-745.665	-1.00897		862.713	87.7181		-1749.98	428.498		-1777.63	-401.804
93.9609	8.90149		-740.515	13.3877		888.007	24.6548		-1785.57	320.349		-1710.91	-429.07
32.3937	11.2659		-790.305	3.67455		813.741	105.6		-1883.4	364.526		-1714.65	-301.701
50.2007	15.1872		-777.468	30.576		832.802	59.6053		-1792.27	541.003		-1781.8	-254.444
57.945	3.36462		-764.946	-4.94702		850.289	11.5743		-1762.22	478.867		-1818.13	-344.214
19.5256	11.9451		-805.628	24.6292		802.431	34.9887		-1846.48	489.243		-1839.31	-240.007
31.3627	13.8385		-790.905	22.6981		811.419	73.3478		-1765.71	623.933		-1826.93	-152.055
78.3277	0.492261		-747.874	-0.114589		878.939	-28.6013		-1767.08	481.395		-1807.15	-311.247
87.6089	1.23869		-749.402	-18.7784		871.379	54.988		-1761.01	377.237		-1806.48	-379.252
40.2594	7.50178		-781.82	-0.941219		830.362	72.8307		-1777.31	432.857		-1877.86	-339.796
33.9108	9.30101		-786.564	-18.0534		822.8	105.59		-1711.01	562.732		-1931.87	-190.326
13.9366	14.6215		-821.494	10.2534		795.985	68.9223		-1797.77	542.436		-1909.74	-252.104
27.4476	5.35197		-799.738	13.7397		824.152	49.3724		-1815.38	554.28		-1880.81	-190.769
48.676	2.71745		-778.093	0.674004		833.536	8.03575		-1801.06	409.915		-1843.08	-299.909
84.6044	-2.90707		-751.22	-15.8239		875.16	9.88804		-1758.21	417.714		-1839.61	-334.45
61.7863	12.8032		-762.844	10.1808		857.009	73.5811		-1779.18	455.86		-1823.61	-327.019
67.9013	7.88614		-765.747	-9.99238		860.763	45.6211		-1800.81	425.306		-1835.47	-343.278
42.0162	18.7053		-779.962	4.93039		823.431	99.6557		-1842.12	353.806		-1776.97	-379.103
11.2418	1.40702		-811.183	31.5773		794.357	22.5535		-2090.9	285.609		-1749.2	-365.614
-59.5068	-3.62284		-884.182	-26.572		720.693	22.3568		-2451.83	78.906		-1804.98	-408.213
-23.1486	8.93453		-842.648	-10.6719		776.086	22.447		-2476.44	-130.57		-1751.32	-314.739
-28.9892	3.41478		-860.717	-16.0862		751.945	69.8223		-2699.4	-155.271		-1886	-119.181
5.20158	13.3362		-833.514	-29.9645		790.23	79.7322		-2953.1	-237.664		-1892.56	-110.615
10.0794	4.28398		-825.577	3.76751		788.311	70.1096		-2972.32	-367.768		-1898.62	-43.3669
-2.00557	6.71585		-838.305	-24.2037		776.059	48.5771		-2898.3	-432.445		-1894.92	-91.2578
26.2037	12.3083		-809.146	-9.83664		815.73	104.983		-2866.78	-28.9578		-1892.19	7.41359
1.05278	-2.6887		-825.575	-28.5237		785.853	52.8744		-2933.39	45.5987		-1878.32	55.0157
19.7267	-2.79947		-811.105	12.4603		801.482	45.1456		-2858.87	-0.977316		-1844.65	181.394
31.3528	3.12506		-802.432	4.76589		812.352	79.7423		-2864.9	-189.185		-1839.87	182.392
13.842	17.4999		-817.549	9.8508		807.024	66.1901		-3035.06	-12.9075		-1889.93	-11.2479
-17.4878	11.2321		-846.819	-7.98996		773.07	53.7482		-3040.75	43.7718		-1925.93	-6.83242
-10.7303	2.96317		-848.269	-38.9438		768.467	69.1901		-2972.35	-52.1584		-1927.97	43.2397
37.1909	12.9456		-796.049	-4.54508		823.331	83.6031		-2881.07	-29.2087		-1841.41	116.337
-1.09073	-0.650585		-834.019	11.4141		783.307	18.8751		-2947.64	-26.1744		-1909.07	17.1137
34.235	-12.3368		-792.57	-33.4594		820.253	53.8775		-2976.06	-107.675		-1834.89	-247.04
47.8478	7.18929		-782.294	-7.18211		834.76	37.8416		-2984.81	-227.357		-1858.61	-199.467
18.1247	3.78293		-812.266	-28.1861		801.877	54.0282		-2927.76	-181.37		-1886.03	-240.044
-13.8251	4.69012		-840.164	-44.9068		770.976	71.4863		-2916.68	79.4835		-1962.34	-189.617
-37.7599	8.60012		-881.993	-66.8431		745.711	68.9323		-2661.61	165.307		-2133.93	-114.45
-138.841	8.94896		-1008.64	8.75734		657.052	62.656		-2514.66	217.199		-2374.78	-384.279
-154.552	14.0658		-1027.65	-21.0524		643.372	46.4494		-2489.27	259.191		-2433.59	-426.373
-149.638	3.74348		-1061.48	3.99381		640.007	47.2608		-2474.1	175.615		-2425.19	-638.052
-153.094	15.7665		-1054.24	10.0064		630.158	70.42		-2522.9	169.066		-2262.56	-437.119
-131.531	13.8126		-1022.09	16.6748		657.331	62.5769		-2552.27	256.781		-2248.33	-244.657
-140.958	22.3613		-1029.48	61.5964		647.975	69.9581		-2534.29	507.596		-2327.92	-162.577
-135.63	16.2799		-1026.17	55.75		650.955	37.1		-2499.72	516.506		-2112.28	-260.298
-43.4572	20.7584		-889.524	50.6783		735.006	55.7051		-2272.7	434.166		-1813.63	-90.0322
-6.78784	14.253		-839.652	11.995		779.581	44.0979		-2315.64	359.021		-1775.36	-303.776
-40.5492	5.06955		-869.318	-8.47857		747.088	32.9156		-2378.41	132.59		-1823.63	-296.553
-72.0517	10.2249		-903.448	-0.268275		713.116	52.2722		-2438.59	-34.7014		-1861.3	-270.049
-72.6127	9.22677		-904.756	-8.16229		709.837	84.8066		-2542.94	-33.7126		-1956.04	-350.841
-7.49656	4.94798		-830.857	-17.3442		775.607	42.9658		-2437.35	-7.11392		-1739.03	-467.107
-26.0604	14.9678		-851.487	3.81202		756.72	65.504		-2512.59	-178.933		-1758.52	-465.651
-40.0847	5.59014		-871.393	-34.8112		731.733	86.0924		-2420.67	-64.7703		-1806.64	-457.769
-8.58863	9.38667		-836.858	2.69473		779.234	90.1902		-2384.83	-141.225		-1740.53	-493.761
-21.7423	8.57265		-855.372	-10.1894		762.694	75.5716		-2324.79	-18.1612		-1730.15	-626.599
-20.5733	3.67767		-833.672	-4.92181		765.999	84.7383		-2387.88	-10.283		-1715.52	-461.231
-37.0262	9.15324		-856.815	-22.827		756.783	64.871		-2394.67	-244.636		-1749.2	-432.378
2.46583	-11.5001		-832.548	-63.2714		791.538	22.4713		-2404.7	-355.379		-1791.05	-513.677
1.00745	-1.14882		-815.53	-1.5597		788.568	64.5882		-2397.95	-192.425		-1691.21	-489.883
-24.8017	5.68364		-849.337	-16.8683		765.131	69.3337		-2388.41	-119.896		-1762.81	-462.516
-18.4502	0.664998		-845.798	-61.5138		779.834	49.0953		-2325.9	-190.675		-1757.08	-546.3
-3.15114	12.7907		-828.315	-28.4961		779.874	76.7596		-2386.02	-105.869		-1750.2	-431.135
11.5549	11.4232		-813.077	-1.62838		804.962	52.4594		-2337.05	-61.2398		-1745.18	-450.006
-66.1311	13.3565		-903.262	9.44226		713.552	50.6742		-2374.15	-140.466		-1726.18	-596.205
-5.8014	18.4336		-863.997	30.2611		783.889	72.0165		-2055.6	-179.555		-1674.37	-703.156
21.9552	19.734		-837.027	53.2075		808.981	71.5805		-1920.71	193.588		-1753.53	-525.905
-27.0821	10.0622		-878.371	21.8291		751.891	85.0402		-1887.59	365.017		-1857.98	-441.506
27.2396	13.7133		-823.46	46.3378		812.183	53.6952		-1846.89	281.509		-1709.29	-568.789
37.2916	40.2204		-815.199	102.604		834.089	51.6035		-1850.02	333.588		-1707	-451.722
17.6437	21.6869		-836.509	97.2955		817.044	51.0664		-1798.82	541.167		-1828.72	-285.652
19.0681	2.8891		-836.461	82.5413		812.273	16.5097		-1720.43	627.597		-1906.29	-239.319
24.3064	17.3771		-836.942	126.358		797.398	43.47		-1797.03	668.365		-1850.25	-228.372
15.2639	12.1		-816.382	24.0274		790.841	30.6234		-1774.82	543.629		-1815.95	-264.782
51.0262	-2.01301		-780.41	-10.8845		837.996	29.9501		-1707.57	486.71		-1871.2	-186.919
63.0185	0.439974		-766.441	-0.120695		855.309	60.5449		-1772	473.783		-1856.17	-298.98
49.4546	-0.0659875		-775.253	13.0138		842.972	2.76599		-1773.45	412.908		-1814.29	-323.484
115.922	-5.61346		-715.226	4.14906		905.518	30.1948		-1739.27	361.107		-1728.46	-416.776
68.4191	2.51235		-756.054	-1.37846		864.326	44.1882		-1786.98	378.23		-1833.94	-461.647
113.604	-3.23192		-710.953	-3.65125		904.398	4.11129		-1760.85	300.824		-1717.16	-428.227
63.0882	2.84589		-762.055	27.1		850.429	32.1785		-1766.56	462.463		-1806.49	-255.316
69.147	8.91335		-748.062	26.1773		869.251	71.7353		-1731.06	513.301		-1817.25	-307.591
76.4434	-8.67446		-749.582	-15.8381		859.019	-13.2943		-1720.2	548.202		-1789.34	-382.007
37.192	12.964		-788.695	8.47137		816.438	68.862		-1756.52	657.765		-1868.86	-267
79.2637	12.8444		-752.101	14.9633		875.334	29.8032		-1825.32	475.685		-1782.01	-327.397
78.9533	-8.23727		-745.123	4.15491		874.904	-6.40624		-1692.48	602.691		-1815.43	-150.79
110.157	-3.64795		-724.753	13.4514		915.544	9.88889		-1698.64	572.474		-1798.36	-186.488
33.1292	-5.36906		-805.305	-9.18671		808.991	71.867		-1720.55	647.312		-1987.84	-31.0486
72.4218	-3.05824		-754.658	-8.96907		853.378	49.0997		-1693.32	564.378		-1844.97	-180.479
94.4152	2.68343		-731.937	-8.63917		887.18	47.1731		-1734.83	283.264		-1793.78	-383.113
96.1714	7.27032		-726.071	7.04042		888.854	54.0297		-1728.12	420.691		-1711.76	-357.763
77.9233	1.19932		-750.38	-3.656		870.55	52.3809		-1781.96	378.928		-1758.7	-377.112
67.1381	-1.43518		-768.495	-5.39201		863.525	55.4918		-1791.09	343.316		-1829.1	-388.217
80.5964	7.08609		-757.742	10.9369		870.098	44.268		-1778.12	503.783		-1836.61	-320.324
43.8323	16.6727		-787.536	14.6988		842.592	43.5108		-1830.18	466.242		-1847.62	-338.63
51.4052	-3.62445		-778.906	4.93021		826.188	67.006		-1829.49	418.066		-1801.19	-363.764
71.785	22.7326		-763.821	9.02342		856.719	77.7315		-1782.1	428.859		-1814.12	-397.269
55.2145	12.2846		-767.544	-8.24308		839.245	83.4625		-1717.73	483.635		-1844.28	-295.4
55.2159	13.5477		-782.937	31.1555		837.944	56.0747		-1794.7	497.649		-1851.28	-341.983
36.072	2.1582		-797.222	-14.0397		825.105	66.856		-1856.82	323.909		-1851.14	-433.882
62.0809	10.417		-765.812	17.9761		837.661	7.21132		-1801.64	363.476		-1786.07	-467.935
74.0896	5.02204		-760.828	-9.76736		862.423	78.9427		-1774.65	470.436		-1847.55	-382.302
53.9104	17.3009		-778.225	29.1032		853.698	64.884		-1816.41	443.824		-1828.24	-263.521
49.1862	8.77764		-776.156	18.0302		849.612	72.4644		-1755.87	479.677		-1800.15	-244.622
75.6056	-2.94944		-756.12	3.16773		867.698	-12.4544		-1764.58	477.27		-1813.9	-297.918
71.7989	-5.51972		-757.1	-10.1785		868.154	65.0543		-1756.71	430.779		-1804.52	-386.612
64.4489	6.48963		-751.153	9.36772		859.55	13.5111		-1820.31	446.269		-1743.74	-381.722
92.6272	5.30481		-735.753	-5.02785		883.559	46.1966		-1735.91	475.056		-1766.49	-354.269
51.7492	13.0809		-770.541	9.8113		840.734	100.527		-1746.91	485.104		-1857.1	-202.657
67.5223	2.47928		-760.71	1.97256		865.15	34.1097		-1761.53	424.899		-1830.26	-308.029
106.663	-0.361247		-726.558	-20.361		906.233	19.6905		-1749.97	429.717		-1756.48	-372.619
69.1672	-4.36691		-768.764	4.84657		863.107	16.55		-1846.65	315.672		-1758.72	-520.394
65.429	-10.6231		-762.542	-5.49293		864.767	36.0546		-1805.31	367.516		-1757.24	-379.489
4.67143	2.05847		-840.554	-3.05223		787.032	78.7878		-1827.95	445.354		-1854.51	-455.864
33.0205	1.85217		-799.905	2.41668		835.11	29.286		-1801.44	479.703		-1857.14	-341.918
77.171	-11.1237		-763.766	-12.8224		872.414	54.8658		-1749.6	482.282		-1827.34	-302.187
74.6383	-16.5124		-750.859	-12.3023		863.649	17.4349		-1735.32	463.293		-1795.84	-292.815
83.5314	-21.4418		-746.63	-28.0028		880.119	-2.12575		-1687.09	505.177		-1814.8	-261.081
61.5577	-16.4313		-771.686	-34.3229		854.414	57.5578		-1804.76	458.095		-1846.61	-381.046
83.3902	-7.6748		-738.737	21.3024		884.291	-10.1066		-1760.72	409.577		-1742.6	-352.979
72.3915	-8.17959		-753.023	-6.19363		867.559	47.0898		-1719.29	509.852		-1858.12	-260.26
38.7468	-23.9026		-797.245	-28.1669		837.701	-5.32712		-1765.66	505.848		-1934.1	-201.026
67.0901	-13.7086		-763.634	-0.447411		854.756	70.44		-1652.11	674.48		-1884.69	-7.33705
21.8856	-1.2689		-810.524	-3.2998		806.58	57.6058		-1602.47	796.823		-1962.85	30.4553
26.8309	-2.02029		-797.967	6.66247		807.461	48.2902		-1781.65	497.21		-1850.14	-233.919
45.6993	-0.609018		-786.988	-14.9032		827.228	76.2093		-1862.21	344.425		-1826.45	-464.301
80.7728	13.6579		-755.308	0.430617		872.897	82.3671		-1823.2	389.553		-1780.68	-426.139
51.2054	-0.482671		-780.887	-5.02159		835.414	42.3309		-1793.22	434.377		-1849.97	-305.253
58.4141	-3.06355		-754.815	-12.9957		847.167	99.6075		-1769.81	434.868		-1793.33	-414.289
81.2252	7.63906		-740.31	8.78775		871.275	66.1315		-1761.11	415.222		-1783.45	-380.775
55.5912	1.40209		-773.433	-9.9671		838.371	75.6095		-1741.93	501.888		-1843.24	-340.042
32.2844	10.1075		-798.755	-4.75891		814.821	90.6687		-1822.62	469.578		-1894.17	-228.119
37.0157	1.2147		-783.549	12.0587		823.658	63.3353		-1758.26	570.484		-1875.17	-153.073
58.9628	13.7671		-770.373	8.30037		848.425	57.408		-1772.05	506.827		-1888.07	-353.813
91.8958	10.8792		-734.767	9.18224		883.195	105.691		-1751.21	477.87		-1789.33	-384.602
94.3825	20.4739		-735.127	34.3078		893.768	22.7561		-1767.01	442.005		-1732.7	-343.478
63.6782	18.2961		-770.102	22.8005		846.353	96.0934		-1818.74	456.027		-1770.79	-357.583
90.2087	3.68855		-735.977	-4.85754		891.208	38.0822		-1606.64	646.515		-1859.59	-148.042
57.2088	11.6153		-768.925	34.0153		862.823	50.365		-1759.71	526.848		-1820.86	-328.976
80.7299	0.409207		-739.481	9.80203		877.737	52.212		-1730.16	478.742		-1751.55	-285.611
55.6938	3.32055		-775.102	8.40707		860.152	84.8771		-1700.43	623.509		-1845.15	-241.788
73.7819	-3.61543		-754.99	6.3108		872.357	38.1254		-1708.13	566.155		-1863.78	-215.302
81.9806	-4.15773		-742.498	-12.7541		880.622	19.7741		-1714.06	410.656		-1841.37	-379.709
74.6111	-8.88764		-756.025	15.9619		867.696	-48.0696		-1780.08	395.802		-1786.08	-296.788
41.0285	-2.10196		-785.646	-6.12897		821.316	75.9286		-1773.05	485.718		-1855.64	-314.592
81.0641	1.81258		-748.223	6.49745		873.503	42.2166		-1757.38	461.249		-1782.25	-409.68
85.2308	15.5757		-745.174	20.2354		882.539	45.5829		-1740.13	519.865		-1768	-255.516
85.9379	17.0774		-754.997	13.9678		875.61	63.0341		-1730.94	548.859		-1806.1	-296.559
95.9785	8.04747		-736.63	19.2264		895.349	49.1619		-1743	528.235		-1796.87	-348.559
62.2978	12.0931		-765.834	24.2058		856.692	81.0935		-1766	413.303		-1770.25	-271.107
88.5203	18.94		-746.696	36.5455		877.807	18.5768		-1791.01	553.126		-1768.14	-155.915
65.0218	20.175		-756.151	34.8532		869.808	35.7066		-1726.94	545.395		-1792.72	-254.458
63.1333	17.8621		-758.165	14.7378		850.593	29.6903		-1794.93	414.55		-1741.67	-407.86
107.926	14.7062		-714.515	16.857		908.666	53.7769		-1743.48	437.961		-1765.55	-409.261
74.6313	17.5121		-753.178	-3.66369		871.121	44.635		-1776.77	450.559		-1805.26	-421.888
103.624	25.2754		-729.649	18.0734		904.739	-23.3517		-1789.06	390.977		-1706.53	-462.057
56.875	15.1027		-771.817	-23.6546		842.582	78.4482		-1753.42	448.98		-1833.02	-383.441
56.312	21.8254		-773.57	-2.80476		847.579	100.278		-1823.53	507.763		-1829.47	-332.511
46.9197	9.24113		-779.493	5.06343		842.472	58.0749		-1738.38	525.274		-1855.56	-215.926
81.1955	28.7619		-743.876	33.1386		874.029	45.659		-1786.57	484.978		-1804.13	-237.096
74.9888	21.9808		-770.204	5.95669		881.043	71.2616		-1830.66	390.408		-1848.49	-285.786
67.9872	6.66681		-764.859	6.13221		863.544	67.3061		-1791.02	462.667		-1842.52	-242.67
57.2701	20.7372		-773.279	4.22731		846.148	96.5986		-1689.92	608.537		-1985.64	-46.8289
-12.4796	0.0827953		-839.735	-0.828503		782.697	68.1803		-1771.52	386.563		-2360.06	-41.2064
-75.7441	9.20652		-912.332	-0.0907533		718.351	70.6564		-1953.6	348.328		-2501.09	128.379
-105.696	11.5976		-978.23	-35.5596		701.802	56.446		-2271.39	614.776		-2542.59	-111.736
-104.837	21.0376		-983.619	31.6413		692.207	56.7499		-2179.06	678.532		-2525.87	-117.089
-99.7661	20.8651		-995.317	89.1399		684.928	48.9666		-2101.92	773.323		-2404.52	-18.4424
-80.2708	30.7328		-944.663	170.872		704.014	48.7922		-1883.04	721.254		-2421.93	-12.1185
-20.9008	-6.02441		-862.664	13.8107		760.843	33.9382		-1773.39	534.018		-2364.68	23.8416
-49.0058	11.5263		-884.821	36.0356		755.273	54.8791		-1746.88	652.497		-2351.07	59.7097
-40.7549	17.6982		-874.716	37.7642		752.894	69.6731		-1776.05	582.401		-2425.87	292.266
-27.7729	14.5822		-864.761	50.0566		769.743	28.7664		-1741.99	652.703		-2440.96	350.846
-24.903	12.3171		-847.526	18.726		759.176	63.1179		-1732.03	587.258		-2403.32	546.848
12.13	16.1792		-821.575	39.5017		805.37	50.3548		-1767.23	458.019		-2396.69	625.385
-19.8182	27.2271		-848.795	38.6793		783.117	61.3804		-1845.7	186.707		-2369.25	505.939
-28.743	4.95224		-867.231	5.01532		766.095	46.2592		-1898.37	314.875		-2483.67	434.059
-23.0165	28.9399		-856.486	23.8888		766.69	97.8362		-1840.9	274.407		-2428.63	535.003
-35.0073	13.0484		-874.252	32.412		755.859	50.1468		-1879.19	57.2373		-2377.06	475.27
-57.5423	7.03899		-902.331	7.73248		738.664	44.7326		-1936.69	-30.8714		-2404.79	437.924
3.211	14.6144		-829.73	-0.397599		787.081	104.137		-1815.43	-102.35		-2280.09	476.404
-40.8786	17.787		-887.097	13.3382		751.886	63.7631		-1920.52	-93.0308		-2372.09	370.165
-46.212	13.6407		-906.828	22.4635		766.627	75.4778		-2135.34	-254.182		-2424.24	301.994
-94.0251	20.8737		-966.377	-20.5068		717.505	57.639		-2307.28	-381.979		-2401.52	431.002
-72.9108	13.1897		-939.751	20.6868		722.066	65.3436		-2251.99	-345.531		-2313.39	636.12
-114.245	20.1014		-978.01	9.50888		688.549	105.779		-2384.16	-414.495		-2412.35	374.69
-108.468	20.7041		-964.557	19.9544		691.49	79.7103		-2476.98	-466.195		-2296.85	404.924
-97.0973	21.9685		-959.593	-0.757679		709.196	38.9409		-2393.25	-284.207		-2346.12	416.656
-73.1252	3.33231		-934.522	-21.7626		722.126	91.0391		-2373.97	-331.977		-2358.87	441.552
-67.3097	11.1159		-932.227	-38.119		738.214	72.361		-2342.08	-417.395		-2320.91	324.234
-102.106	9.50743		-976.716	-33.8207		706.626	55.5701		-2265.54	-527.052		-2571.93	261.638
-125.202	9.11682		-1008.18	-30.2217		681.092	92.3689		-2419.15	-435.934		-2476.03	313.28
-124.926	21.7804		-1024.66	-26.0305		675.003	47.1777		-2467.49	-274.184		-2431.21	422.42
-138.894	34.1134		-1034.52	67.4972		659.884	68.9753		-2242.63	-260.813		-2460.76	382.89
-101.519	28.3476		-981.585	61.0192		683.599	71.0109		-2025.65	-471.281		-2136.17	420.75
22.5324	37.2048		-833.221	47.3018		810.735	54.0775		-1800.27	-470.951		-1870.84	308.416
27.67	13.7904		-815.239	60.8821		811.11	20.008		-1783.14	-377.221		-1860.93	392.961
-22.7677	21.4556		-869.824	74.0515		764.924	61.479		-1804.83	-327.188		-1871.49	500.12
62.8673	7.13798		-766.913	19.7703		847.259	73.5893		-1870.42	-239.044		-1709.2	467.366
52.2496	3.05551		-770.335	-34.6663		835.666	90.8327		-1794.21	-467.201		-1772.85	298.655
77.9658	2.91573		-755.747	14.8685		864.967	50.505		-1782.6	-379.488		-1826.82	389.721
86.9245	5.03596		-740.433	-4.94718		882.672	52.5798		-1806.51	-316.338		-1750.04	396.679
91.4026	16.2287		-743.211	31.5622		881.336	81.7515		-1744.04	-296.345		-1815.96	435.509
59.2378	-5.51754		-766.314	9.43982		853.899	-10.0525		-1862.38	-266.414		-1717.02	518.931
70.1531	-5.44097		-760.389	-13.2784		858.751	25.1985		-1784.96	-371.238		-1761.19	441.123
73.7846	12.8789		-756.807	-3.21051		867.618	62.0255		-1787.84	-429.962		-1760.89	411.351
77.3855	20.9431		-746.826	19.0702		878.178	25.4839		-1725.01	-420.547		-1847.77	294.021
80.3889	10.2544		-749.762	16.5458		889.969	42.5358		-1721.83	-377.164		-1825.38	412.745
35.8325	25.1008		-789.496	26.9307		824.722	85.9566		-1833.23	-316.072		-1809.04	493.188
50.3765	15.4902		-765.492	-11.5568		830.677	102.453		-1798.73	-424.694		-1747.26	320.052
17.739	31.9816		-805.962	34.3852		801.207	130.809		-1817.87	-335.261		-1813.57	366.077
46.968	2.00295		-778.571	-3.92202		840.058	68.1585		-1853.68	-347.128		-1755.87	388.633
57.628	19.9068		-766.907	16.7331		861.153	35.9945		-1822.25	-281.829		-1745.73	440.6
69.1287	-6.38482		-758.306	-6.82454		864.376	20.6392		-1833.5	-361.353		-1729.89	517.557
43.2009	20.6501		-778.883	29.1286		828.26	60.139		-1795.2	-318.221		-1823.03	513.637
64.5302	19.8921		-762.18	32.7962		871.888	43.4687		-1825.45	-228.528		-1760.29	608.103
41.6661	10.4556		-778.039	30.7349		834.462	48.3378		-1867.49	-213.556		-1677.11	640.119
78.4083	11.5151		-755.481	-23.4064		865.727	53.3922		-1742.67	-541.457		-1819.67	326.272
91.7452	12.6629		-735.847	-6.3845		884.229	41.5783		-1697.83	-443.291		-1801.25	262.987
82.9151	23.1615		-744.231	17.9822		881.447	55.8792		-1738.77	-370.57		-1777.86	362.739
41.5232	2.40553		-777.87	35.9731		829.189	40.5157		-1812	-307.75		-1779.95	493.908
9.62706	10.1641		-820.089	-10.4397		797.82	71.1425		-1918.09	-234.287		-1739.84	591.448
67.572	9.83887		-757.404	6.60411		857.336	61.9965		-1828.76	-395.568		-1749.2	535.907
29.7358	21.9372		-797.31	32.9285		823.295	52.5865		-1804.59	-358.493		-1894.37	387.735
13.4152	19.7268		-813.451	28.7136		797.573	111.083		-1837.21	-271.428		-1898.42	467.961
70.7348	6.64315		-759.243	16.7969		868.372	19.382		-1817.85	-203.148		-1805.02	504.048
39.0812	20.0177		-784.197	35.8851		834.329	1.06463		-1817.73	-246.621		-1801.12	507.445
61.4937	5.93705		-773.243	17.6551		870.052	20.9695		-1884.69	-221.914		-1742.76	518.646
87.1266	8.98892		-741.502	6.4754		878.798	56.9706		-1823.03	-221.197		-1702.65	535.604
64.6384	12.2882		-770.863	17.5481		873.052	-19.7624		-1813.79	-348.628		-1821.39	491.1
3.28383	11.8229		-836.074	28.0274		797.496	30.4438		-1831.19	-141.789		-2106.04	425.213
-66.191	10.1994		-911.62	28.4589		726.283	64.9832		-1943.61	-88.5046		-2364.99	376.228
-41.4129	-1.08619		-889.358	-31.9724		757.592	61.1627		-2008.78	-117.368		-2398.37	369.84
-81.9902	7.7269		-946.639	8.39463		724.971	81.3364		-2439.96	-90.6977		-2195.34	620.025
-61.1759	9.20168		-883.687	-30.8571		733.764	70.3961		-2428.62	18.676		-1757.11	542.925
-25.7576	6.53343		-851.643	-6.74769		757.725	36.7167		-2544.34	288.335		-1786.83	377.643
-55.5597	3.89966		-873.017	0.445432		724.196	67.4728		-2472.72	373.574		-1744.76	515.096
-31.9877	-2.30991		-870.827	7.01926		756.848	48.1546		-2533.56	319.584		-1853.59	335.94
-59.8266	7.66292		-896.494	13.3194		734.55	69.8887		-2656.05	424.58		-2017.08	296.248
-103.108	-6.40684		-948.359	0.996204		681.277	36.121		-2759.59	421.135		-2169.76	173.589
-77.6464	-9.66947		-916.096	-5.09405		715.486	28.9789		-2711.48	442.271		-2168.15	81.8861
-130.557	1.7694		-998.84	-10.5422		668.696	44.068		-2574.28	569.565		-2330.25	-170.7
-103.441	-1.27221		-966.482	-26.1721		696.097	59.9879		-2253.84	689.879		-2299.18	-185.537
-104.994	10.1307		-968.637	6.90977		704.129	45.9015		-2321.38	773.389		-2435.78	-87.6163
-152.77	7.67418		-1039.09	2.94947		643.373	30.8522		-2391.33	734.729		-2457.9	-131.264
-139.563	-12.1619		-1014.53	-12.7081		652.628	51.4664		-2434.38	698.229		-2413.11	-20.1862
-122.682	9.83364		-981.444	6.66634		672.99	19.0233		-2268.01	786.32		-2387.85	46.8291
-127.642	-2.52074		-996.18	3.88294		676.253	17.4449		-2239.94	830.727		-2477.93	58.3398
-115.576	-2.81199		-987.559	-14.6081		690.252	28.4607		-2288.86	806.472		-2470.71	-5.19898

## Sheet: Figure 5_6P
Particle 1			Particle 2			Particle 3			Particle 4			Particle 5			Particle 6
x position	y position		x position	y position		x position	y position		x position	y position		x position	y position		x position	y position
7.05575	-5.82567		-845.967	-6.14727		1122.5	-180.334		-1946.49	328.836		-2423.09	-15.8232		-3131.56	10.3914
30.4619	20.4686		-823.291	9.53845		1117.88	-119.471		-1979.3	342.883		-2464.82	261.101		-3177.14	31.5862
49.0533	14.3356		-813.059	3.52731		1182.54	54.5842		-1968.5	224.258		-2619.16	323.124		-3150.01	141.775
39.232	15.3244		-830.296	-7.91972		1172.9	120.542		-1979.28	-124.884		-2439.83	351.381		-3060.65	157.036
-3.79025	5.42769		-856.055	-11.6143		1107.54	111.173		-2014.79	-136.955		-2501.32	467.202		-3083.94	267.982
12.1607	15.4642		-837.862	-20.4061		1147.19	-17.0822		-1980.28	-176.332		-2441.87	457.331		-3078.7	302.302
19.5094	-14.0864		-822.98	-17.8819		1122.57	-149.783		-1922.8	-188.709		-2480.98	532.553		-3019.8	247.477
29.3747	-11.2453		-831.842	5.14387		1183.37	-182.938		-1984.93	-213.951		-2039.86	403.121		-3011.01	320.942
21.6336	20.1903		-834.225	14.0877		1122.55	-31.9469		-1987.02	-156.221		-1828.89	638.921		-2929.91	225.558
21.3655	26.3825		-835.116	6.07708		1137.98	-3.9114		-1967.41	-307.182		-1910.95	529.873		-2935.51	313.761
29.6046	-1.88912		-823.903	-9.81348		1138.84	-44.0739		-1943.6	-331.035		-1902.32	473.614		-3012.58	126.051
-2.46572	7.26141		-856.445	0.920593		1126.55	-101.836		-1997.37	-368.482		-1952.76	500.224		-2859.18	-23.5923
32.8045	-3.46394		-819.614	-0.723333		1164.38	-212.892		-1957.57	-300.573		-1933.81	413.704		-2941.09	-124.099
11.7253	-10.8536		-848.389	8.16971		1110.05	-281.037		-1967.07	-352.889		-1957.25	445.748		-3064.23	-190.456
25.6641	-6.52984		-826.601	17.8849		1161.82	-192.401		-1893.83	-336.644		-1967.8	435.432		-3013.59	-140.898
24.2081	3.27561		-829.935	8.25579		1185.4	-202.383		-1900.16	-364.451		-2019.1	308.818		-3098.98	-110.169
19.1796	5.92361		-834.74	-16.1044		1165.8	-11.3892		-1927.16	-294.726		-2052.02	269.506		-3106.64	-206.227
15.857	16.0307		-834.793	-11.5856		1156.17	-6.7987		-1900.44	-425.776		-2028.41	247.363		-3101.54	-238.029
43.7466	41.0442		-817.616	-10.9918		1152.34	217.723		-1821.65	-527.61		-2003.73	204.371		-2832.54	-179.906
38.109	30.0279		-817.065	7.62504		1159.85	234.495		-1798.18	-508.157		-1988.77	260.169		-2518.17	-228.931
12.5668	5.03562		-843.492	7.77247		1134.31	-95.1184		-1858.77	-375.289		-1994.25	315.093		-2575.34	-129.95
-9.61517	0.0864572		-867.065	3.3943		1114.53	0.353116		-1892.03	-406.588		-1998.57	489.231		-2517.94	-97.3036
-24.7857	10.3648		-878.242	12.3279		1105.51	18.4167		-1930.32	-497.756		-1969.58	438.063		-2569.23	-133.638
-15.9488	8.22279		-867.999	2.75667		1113.41	-132.874		-1876.56	-391.807		-1962.58	466.707		-2448.5	51.2944
-42.6664	-5.80527		-899.15	-9.51533		1026.38	-242.022		-1987.72	-353.98		-2026.24	345.237		-2500.95	-27.8432
-11.2244	-15.9052		-866.739	-10.3468		1103.75	-195.566		-1914.1	-435.082		-2000.67	390.153		-2509.43	-68.5922
-35.5828	-25.193		-894.875	-18.5463		1065.85	-47.3199		-1988.79	-451.67		-1978.17	486.008		-2467.62	-4.85919
-43.1497	-19.3285		-919.767	-35.7594		1054.3	-110.551		-1942.92	-626.781		-2252.85	398.698		-2494.4	-236.659
53.2728	6.4075		-806.384	-39.9256		1169.62	114.51		-1834.59	-427.573		-2398.07	639.546		-2504.39	-149.838
21.491	16.1644		-842.222	10.6392		1177.96	84.6627		-2004.72	-83.7055		-2107.1	744.6		-2569.49	-81.4137
17.4651	17.2489		-842.414	1.76893		1151.07	-75.9926		-1987.71	-272.291		-1832.4	629.899		-2601.49	-47.4348
-4.88459	18.9625		-869.237	6.61266		1124.02	64.3495		-1929.37	-382.194		-1932.76	482.854		-2494.96	-17.1378
-37.5071	3.6931		-902.045	-23.0722		1102.79	42.3634		-1983.65	-425.063		-2053.21	475.846		-2504.73	-85.1767
0.978732	3.64965		-858.162	0.665483		1136.93	49.3568		-1958.12	-308.797		-1902.75	525.233		-2492.4	1.29776
-5.54216	8.31253		-861.867	7.19925		1123.93	109.658		-1908.81	-427.169		-1954.02	474.102		-2478.78	-111.552
-68.9442	-8.27789		-942.392	-2.95915		1000.14	-91.4404		-2017.01	-599.603		-1999.83	532.895		-2505.33	-102.303
-55.9467	-7.58937		-917.756	-28.1633		1017.42	-82.3485		-1990.43	-560.106		-2081.73	365.27		-2510.12	-259.327
-18.6194	-24.3379		-879.288	-35.0241		1078.55	-167.325		-1928.33	-437.844		-2450.74	349.543		-2514.97	-313.934
10.254	-12.4865		-844.271	-16.3496		1100.76	-91.7817		-1978.5	-247.492		-2429.32	362.98		-2550.58	-454.471
-9.59731	5.08226		-864.895	-2.41054		1114.07	76.4918		-2101.56	23.8618		-2575.57	278.416		-2529.98	-543.296
-13.0831	8.34949		-864.719	-0.244174		1103.53	19.8319		-2005.92	77.6678		-2578.86	456.404		-2497.08	-383.736
29.3994	-26.9261		-831.476	-17.6373		1178.03	-123.422		-2020.88	-87.2061		-2376.2	486.649		-2606.82	-106.511
25.3098	-34.8264		-827.491	-28.2616		1127.28	-96.244		-2315.43	-157.536		-2434.49	561.647		-2894.4	-92.7536
6.73345	-9.45231		-860.115	-10.1104		1170.04	-103.002		-2435.88	-109.126		-2067.53	588.915		-3066.54	65.061
-45.5654	10.5954		-907.87	11.612		1083.34	-151.278		-2440.54	-88.2915		-2018.84	491.034		-3177.69	-5.37413
-9.46502	-20.3316		-859.209	-7.19997		1109.68	-143.463		-2789.36	5.15527		-2060.23	118.232		-3503.71	-138.481
4.33177	33.612		-844.611	0.753146		1153.91	83.1411		-3031.54	132.861		-2051.97	59.6455		-3848.8	-109.109
-19.2801	-0.561284		-872.559	-0.146871		1099.54	49.1318		-2946.41	431.001		-2112.27	-54.4576		-3852.73	-95.1687
0.605207	-11.8914		-859.607	8.66904		1120.69	-111.706		-2976.56	489.009		-2089.15	-53.9973		-3777.32	-42.1167
-13.9981	-6.20341		-859.8	-4.50387		1095.13	-170.238		-2961.09	305.595		-2057.7	-157.177		-3929.84	22.9578
10.2414	17.532		-841.737	-15.2088		1142.43	46.4399		-2980.44	208.927		-2019.59	-306.274		-3932.94	-156.309
0.562307	-12.0955		-856.212	-21.5611		1114.62	-206.582		-3042.57	170.719		-2041.38	-318.882		-3964.12	-131.238
-1.35424	-13.5079		-853.718	-5.02719		1119.6	-146.418		-2784.02	138.185		-2057.54	-116.911		-3870.8	-226.293
-0.779981	0.0257507		-852.919	11.6625		1091.64	-256.382		-2626.19	95.9091		-2078.72	189.415		-3719.13	-345.674
-10.4212	5.30115		-872.115	17.7531		1070.82	-275.526		-2554.64	-4.16514		-2094.22	314.861		-3555.64	-220.727
-43.3125	-9.51925		-913.254	9.80718		1027.99	-266.168		-2544.47	-173.606		-2321.15	312.752		-3507.32	-82.0023
-49.6412	0.0676362		-922.523	7.71759		1023.69	-173.969		-2532.49	-189.362		-2158.09	435.243		-3414.47	141.283
-14.7814	9.30988		-867.292	10.9979		1078.05	-47.1501		-2502.87	272.08		-1973.05	350.61		-3393.47	274.294
-17.6549	27.7432		-881.792	12.4563		1141.2	46.3347		-2479.24	355.994		-2070.23	-133.67		-3456.17	411.999
-61.0276	11.8268		-922.142	-0.11185		1031.08	22.7286		-2505.2	529.249		-2158.51	-10.2832		-3616.79	377.276
-45.7386	4.3786		-899.836	4.63175		1059.75	-126.491		-2546.71	476.742		-2083.78	-236.231		-3746.84	206.158
-26.4229	9.31162		-896.187	-14.0913		1101.17	-44.8641		-2462.43	102.78		-1958.4	-593.497		-3722.93	47.6439
-36.0704	8.14304		-903.488	-9.68866		1118.64	-97.6721		-2088.94	204.042		-2010.81	-591.754		-3690.68	12.7247
-45.5593	0.804661		-912.035	0.891088		1082.47	-165.819		-2062.26	338.466		-2101.27	-384.741		-3581.61	92.2583
-62.7217	20.9376		-920.223	-12.3231		1030.71	-34.9777		-2046.12	318.849		-2088.8	-424.844		-3308.75	150.671
-46.5683	-0.672035		-899.427	-1.72857		1056.02	-35.7748		-2052.12	239.65		-2042.67	-496.369		-3215.97	303.621
-28.9868	-19.9393		-887.174	-15.654		1069.1	-185.828		-2033.54	204.589		-1989.01	-503.089		-3208.39	57.4549
-25.5424	-3.04425		-877.555	-16.1107		1080.05	-123.484		-1976.35	261.727		-1977.54	-502.778		-3030.83	8.7036
5.85373	-8.58361		-851.847	-11.2048		1140.54	-151.033		-1909.9	402.991		-1995.18	-405.122		-3018.6	103.427
-2.52349	-22.2773		-863.933	-26.3066		1096.39	-171.24		-1956.83	354.967		-2005.44	-464.604		-3068.02	62.3158
-25.6876	-13.5398		-884.271	-23.928		1119.7	-56.285		-2016.69	320.716		-1996.27	-454.762		-3108.51	-49.0147
-11.6153	-20.5359		-869.609	-10.594		1118.15	36.295		-2005.45	315.412		-1974.15	-458.217		-3089.3	-113.903
1.45858	22.1775		-861.991	-11.5708		1139.34	157.012		-2009.77	301.374		-1961.55	-529.508		-3053.39	-68.3271
-30.2882	6.85797		-879.694	-18.2941		1083.21	114.44		-1956.41	352.89		-1989.87	-486.178		-3061.26	7.58634
-25.0865	14.6286		-883.485	-3.61413		1119.6	146.683		-1946.79	396.216		-2047.98	-370.682		-3006	120.119
-14.283	13.3239		-868.226	-15.1978		1134.39	73.4906		-1976.94	343.354		-1972.65	-466.496		-3008.05	106.923
-23.0177	-8.78208		-878.048	-7.94804		1096.12	-40.9535		-1962.09	405.666		-1992.43	-441.228		-2994.67	40.3901
-38.9555	13.709		-897.439	-4.91363		1081.16	42.5465		-1980.16	387.49		-2051.59	-392.18		-3071.28	-19.6524
-34.3729	3.08278		-890.291	-16.3644		1084.96	79.8634		-2005.51	391.112		-2009.9	-416.248		-3073.41	44.2918
-25.0387	2.2081		-884.592	-20.0861		1094.85	17.7843		-1958	367.863		-2012.33	-425.984		-3067.32	103.902
-12.3981	18.9171		-868.58	-11.6081		1094.64	86.3948		-1948.03	398.02		-1989.66	-353.626		-3032.71	239.126
-22.9682	-21.8622		-877.753	-27.1303		1121.3	-153.946		-1938.9	399.59		-2018.48	-357.545		-3050.36	226.949
-11.9413	-2.33881		-877.368	-13.9296		1125.29	-187.308		-1932.39	416.409		-2097.36	-361.192		-3112.69	346.174
-32.9293	-31.6645		-886.928	-28.4563		1094.95	-263.363		-1966.11	380.416		-2083.14	-363.667		-3109.03	319.636
-21.4322	-14.5337		-878.192	-24.2041		1112.02	-176.752		-1972.51	307.207		-2066.56	-393.532		-3067.57	288.845
-43.3683	-37.4252		-897.095	-35.1441		1049.02	-294.859		-1958.15	445.276		-2106.95	-339.27		-3099.39	262.76
-31.897	-26.4951		-889.533	-18.627		1082.2	-113.811		-1940.75	404.666		-2149.49	-224.26		-3069.04	121.522
-18.7189	-41.5643		-872.974	-29.9617		1079.2	-226.2		-1948.09	400.157		-2056.04	-357.193		-2971.38	118.593
-18.8846	-27.6948		-877.629	-34.1762		1100.76	-88.8313		-1970.48	324.207		-2000.42	-518.691		-3000.86	179.482
-31.3064	-37.6835		-881.264	-32.9951		1124.48	-193.864		-1988.81	318.401		-2038.33	-354.47		-3149.81	220.195
-11.4395	-38.8659		-867.135	-32.4046		1115.76	-141.762		-1912.58	445.866		-2028.15	-344.085		-3022.23	156.645
-4.59861	-30.9448		-857.994	-26.6335		1143.93	-174.423		-1913.97	432.503		-2001.03	-405.326		-2921.71	223.29
-9.40066	-30.0911		-868.453	-30.1673		1168.77	-217.463		-1958.25	394.372		-1991.46	-448.811		-2983.64	315.253
-22.9085	-32.631		-883.328	-16.6152		1129.72	-245.312		-1958.88	392.149		-2087.25	-345.199		-3117.26	451.064
-20.897	-21.5609		-877.988	-3.50926		1113.95	-262.565		-1926.67	479.462		-2079.85	-274.43		-3079.56	431.145
-29.9562	-31.8056		-889.237	-6.93454		1079.88	-188.505		-1953.7	433.492		-2099.97	-367.23		-3089.18	403.583
-39.3242	-7.07515		-903.915	-35.0643		1074.73	-52.7649		-1981.03	435.248		-2100.16	-368.661		-3132.16	469.473
-29.2458	-8.90848		-887.545	-13.08		1132.19	-146.706		-1963.04	390.223		-2066.82	-359.873		-3113.67	513.256
-39.6945	-37.9177		-891.614	-9.40087		1067.79	-275.931		-1952.48	453.613		-2093.54	-388.125		-2996.98	492.876
-16.5409	-14.2418		-861.9	-1.57796		1089.4	-80.1181		-1923.19	398.176		-2036.94	-327.402		-3031.11	413.825
-30.4831	-17.5139		-884.219	-28.4799		1131.32	-86.0908		-2007.27	306.059		-2009.83	-442.21		-3087.7	382.625
-36.0827	-12.1678		-881.616	-28.9474		1095.43	-120.548		-2008.46	251.371		-2008.67	-507.386		-3046.75	471.808
-44.9309	-20.1401		-888.43	-18.0486		1046.9	-167.375		-1977.59	411.436		-2062.82	-336.44		-3060.57	454.54
-22.6412	14.7106		-874.376	-4.27015		1070.58	-121.378		-1900.37	412.82		-2085.98	-218.161		-3016.37	450.568
-18.301	-7.8024		-870.408	-17.8685		1102.82	-121		-1915.03	426.499		-2061.55	-345.514		-3020.49	419.848
-32.1768	-11.2587		-892.18	-15.9227		1078.82	-177.788		-1978.66	349.022		-2046.26	-422.062		-3054.46	379.16
-24.8322	15.8122		-880.47	-6.56707		1094.56	-38.4463		-1948.66	371.611		-2055.2	-291.022		-3068.55	213.738
2.70318	-14.8702		-851.35	-12.4049		1125.64	-69.3621		-1926.54	289.912		-1959.54	-481.87		-3024.64	64.7664
-14.0324	1.39984		-874.63	-22.9175		1107.65	-102.813		-1995.62	196.366		-1925.88	-619.793		-2998.52	72.1739
-24.9889	-4.71954		-880.967	-38.0158		1061.06	-239.782		-2043.82	149.745		-1877.41	-611.859		-2876.61	-81.2953
-37.1645	-28.5435		-886.655	-34.8164		1027.53	-368.479		-1981.39	312.599		-1960.23	-520.435		-2566.21	204.433
-47.792	-9.6355		-904.346	-6.15655		1071.22	-155.924		-2045.69	328.465		-1998.32	-483.844		-2534.58	29.0096
-43.1919	10.6099		-904.729	-14.5831		1069.5	-62.8314		-1982.64	397.546		-1984.48	-545.309		-2531.09	93.7933
-52.8691	-2.78406		-907.216	-12.4843		1073.85	-23.1353		-1975.93	527.847		-2027.4	-482.326		-2547.02	165.192
-30.1265	6.71906		-898.845	-0.377639		1110.96	-65.1283		-2048.67	767.196		-1990.3	-461.655		-2567.02	330.595
-51.859	19.2304		-925.426	2.08881		1073.06	-18.6987		-2245.65	892.839		-2068.58	-339.273		-2521.7	54.7061
-9.58842	-2.33037		-875.141	3.92202		1116.47	-35.2192		-2188.93	918.168		-2340.92	-436.654		-2578.48	206.514
33.4338	8.47245		-823.02	17.8222		1188.45	32.0549		-1817.77	786.954		-2496.67	-456.863		-2404.13	379.833
-8.24411	19.7852		-870.32	10.3876		1069.77	14.9779		-1932.15	489.268		-2408.91	-394.636		-2508.84	464.015
8.98116	-1.98005		-845.961	-8.60084		1129.29	-42.9372		-1940.91	147.466		-2173.3	-504.995		-2485.5	681.481
-13.395	11.1206		-872.863	-5.50204		1135.38	-77.8931		-2015.19	254.054		-2023.13	-490.789		-2345.57	844.883
-36.5163	8.19339		-896.372	20.956		1105.61	-109.623		-2079.75	224.889		-1994.79	-474.87		-2137.89	866.895
0.39856	11.6867		-851.301	27.1244		1087.77	-136.313		-2042.45	184.509		-2009.36	-400.203		-1739.01	862.588
26.6086	9.98249		-838.926	6.56243		1175.69	-10.9434		-2016.53	-97.8773		-1992.63	-589.478		-1895.72	564.714
10.7638	5.34387		-851.595	-13.3637		1126.53	-62.7277		-2043.16	-253.592		-1751.16	-820.863		-1913.39	348.509
-1.28053	-1.28063		-858.873	-13.8509		1136.2	-186.581		-1992.85	-258.172		-1800.07	-805.609		-1972.87	343.977
12.0755	-4.48643		-843.627	-13.7851		1133.53	-185.253		-1933.09	-311.937		-1800.05	-849.089		-2028.24	289.382
-0.716047	21.0037		-851.95	0.1174		1124.55	-5.11799		-1962.1	112.214		-1944.4	-584.169		-2382.59	540.36
-13.4812	36.8224		-869.433	-3.66238		1098.77	46.3153		-2030.02	193.071		-1967.84	-503.167		-2476.68	579.985
27.887	21.6743		-829.245	-6.48456		1164.41	-48.4578		-1946.59	139.779		-1989.86	-502.745		-2514.96	502.314
8.51447	-4.59208		-839.028	-11.9913		1123.92	-91.9547		-1958.99	59.2385		-1951.06	-594.029		-2613.48	363.372
13.9852	7.07944		-831.416	-12.694		1117.81	-97.3179		-1923.72	262.721		-1925.87	-454.031		-2505.86	372.124
5.55671	13.7313		-850.423	-7.55787		1104.6	-0.765102		-2005.98	229.925		-1910.59	-519.731		-2578.34	237.061
0.986186	27.7795		-858.029	-10.2679		1098.13	131.824		-2004.38	98.4804		-1972.57	-539.082		-2665.84	294.448
16.1241	16.3		-837.376	4.54083		1156.02	97.2843		-1973.21	296.068		-1954.59	-435.266		-2968.91	501.11
22.7324	35.1394		-829.891	10.3098		1160.37	140.528		-1917.22	374.065		-1991.6	-347.674		-3015.36	450.26
1.95683	6.05399		-859.844	16.9193		1112.1	-61.6381		-1928.86	483.617		-2064.8	-372.191		-3074.84	338.943
-12.945	19.5704		-871.905	6.30398		1063.83	-202.561		-1982.54	397.177		-2053.36	-380.585		-3185.19	331.997
-14.2119	3.82288		-874.703	10.7227		1116.95	-188.533		-1989.15	388.739		-2062.62	-377.055		-3195.04	583.228
-8.85246	18.8756		-870.918	20.9945		1110.11	10.2842		-2006.69	364.144		-2102.98	-217.794		-3373.35	864.666
-18.8027	25.753		-887.546	11.3493		1113.68	94.7847		-2009.04	329.6		-2147.67	-224.792		-3513.08	902.365
2.44398	22.6184		-858.113	9.1944		1111.75	105.302		-2053.7	152.063		-2046.35	-433.799		-3589.32	1141.08
15.6815	18.1586		-835.352	9.83496		1144.38	-79.7139		-2032.52	176.01		-1898.24	-501.245		-3168.39	1151.34
20.8872	31.1115		-839.7	3.42693		1151.17	-33.6761		-2042.33	214.476		-1856.19	-587.494		-2839.54	993.087
3.49665	11.6016		-852.345	-1.52349		1118.56	-92.3114		-2011.13	251.586		-1970.33	-454.242		-2712.9	1028.14
16.6628	19.3815		-838.386	-2.15179		1124.12	8.6171		-1947	234.742		-2003.98	-446.941		-2517	1086.44
-25.2863	31.1026		-886.675	-1.25738		1103.89	63.9273		-2076.08	203.881		-1943.04	-522.557		-2312.36	877.285
-52.2109	16.7952		-918.378	31.7601		1065.58	-67.7192		-2086.99	363.556		-2055.93	-358.064		-2216.55	934.738
-19.9128	5.16468		-881.394	19.7207		1089.91	-207.182		-1897.32	551.853		-2100.24	-133.491		-2351.98	999.832
-38.7904	2.69824		-888.116	8.07294		1058.71	-313.985		-1941.01	344.853		-2083.06	-277.053		-2431.11	766.849
-13.4553	16.3628		-859.508	14.9905		1074.98	-230.666		-1941.25	259.672		-2026.5	-313.01		-2441.11	603.734
-6.22258	25.0159		-870.175	10.977		1121.31	-82.4326		-2049.28	154.372		-2010.93	-388.121		-2492.55	500.06
-15.2449	-11.4518		-875.865	2.27098		1118.39	-161.267		-2055.47	117.652		-2002.39	-472.817		-2461.04	488.7
-32.4168	10.23		-904.144	13.6189		1084.59	-165.393		-2077.84	309.528		-2064.17	-306.261		-2480.75	644.862
-16.4625	38.8589		-870.653	22.6481		1091.68	-69.4615		-1974.48	339.68		-2084.37	-277.304		-2476.64	602.17
-8.84433	34.3294		-869.765	-5.97034		1094.79	-44.55		-1968.96	318.605		-2043.03	-378.668		-2571.57	579.739
-14.2511	26.8308		-867.287	4.60752		1071.95	-169.832		-1949.05	198.047		-2038.84	-363.742		-2554.17	522.161
-25.6441	17.721		-885.396	6.77146		1055.1	-246.897		-1955.47	402.232		-2016.42	-346.997		-2642.81	300.564
-18.8184	3.86023		-874.683	18.2033		1095.1	-295.983		-1960.69	467.858		-1994.62	-413.076		-2546.33	390.733
-18.7373	19.4524		-873.442	13.252		1095.81	-144.878		-1978.73	477.996		-2040.77	-349.057		-2545.26	499.299
-0.170689	8.59564		-856.345	1.63265		1111.86	-190.792		-1961.93	382.957		-1942.73	-432.294		-2534.62	457.884
-1.75942	6.4086		-854.191	-2.18629		1106.74	-128.799		-1955.16	326.596		-1973.18	-398.079		-2544.02	469.442
-6.67254	25.6834		-860.946	13.8982		1116.55	-25.2967		-2028.66	284.718		-1943.45	-448.283		-2595.3	310.08
-17.4102	38.1117		-862.445	10.6647		1082.42	18.5523		-2016.66	341.547		-1912.88	-462.112		-2589.71	204.177
-33.3382	35.7511		-887.231	-0.133533		1091.87	51.9879		-1976.78	318.27		-1957.24	-513.06		-2560.86	137.17
-5.63091	22.4232		-862.806	-12.0922		1153.66	-23.4842		-1937.64	399.366		-1898.36	-530.491		-2479.99	123.966
-14.5349	13.1266		-868.42	-7.86207		1124.04	1.01906		-1951.26	440.387		-2005.64	-468.554		-2510.81	336.88
-10.277	8.28625		-869.121	-20.6878		1126.84	-150.123		-1969.31	216.329		-2112.86	-399.479		-2471.92	549.217
-30.957	3.11511		-890.177	-1.41544		1096.29	-162.052		-2219.75	-40.8455		-2472.07	-461.83		-2557.43	463.553
17.1341	8.80616		-848.294	-14.6127		1131.82	-101.366		-2390.85	159.471		-2453.94	-410.183		-2586.45	618.299
-4.82104	14.7615		-861.539	-0.871768		1144.07	-95.6342		-2445.8	-26.0901		-2463.92	-669.592		-2403.73	694.725
-32.9069	-4.29793		-902.852	11.2133		1084.49	-191.436		-2560.54	94.6487		-2397.63	-716.23		-2197.89	725.733
-16.1532	2.29539		-860.805	12.5969		1098.16	-71.0754		-2505.51	382.291		-2501.44	-604.973		-1832.27	600.488
32.185	-2.13785		-809.582	5.87659		1141.01	-63.9148		-2475.08	446.146		-2544.42	-504.554		-1914.84	99.3796
30.6875	-5.32692		-811.283	-19.2182		1138.46	-71.6342		-2495.59	405.497		-2490.22	-484.537		-1903.79	-1.92299
25.7202	-4.58103		-832.649	0.886952		1127.67	-79.0861		-2549.77	296.701		-2415.59	-448.058		-1968.73	159.801
1.69161	-8.38143		-857.76	-1.49442		1117.48	-73.4439		-2582.74	220.704		-2474.33	-421.345		-2041.09	124.5
-25.0035	-9.03956		-879.672	-22.4144		1058.03	-205.959		-2557.49	208.483		-2472.46	-523.146		-2016.24	-112.213
-24.875	-0.438946		-881.09	-9.91886		1104.11	-141.87		-2485.88	285.99		-2490.34	-492.783		-2018.88	-181.264
-34.17	-9.41537		-888.202	-10.5957		1082.99	-60.2994		-2515.37	357.225		-2549.04	-521.305		-2004.22	64.4286
-24.4483	36.7874		-880.593	-0.824321		1076.26	231.539		-2545.99	296.216		-2513.84	-548.459		-2050.18	-32.8059
2.86022	16.2654		-844.91	-13.1023		1079.9	184.08		-2554	368.398		-2616.39	-441.765		-1965.56	-6.32851
-12.5973	4.54209		-863.692	0.678599		1096.88	-39.1837		-2466.47	229.784		-2486.33	-527.641		-1932.11	-129.304
8.26024	-10.7463		-847.463	-8.5396		1112.19	-102.592		-2527.51	78.51		-2425.76	-688.934		-2035.95	-153.151
13.1877	-2.71106		-865.761	-5.60781		1177.48	-44.1484		-2526.2	299.216		-2497.13	-651.504		-2317.14	-177.032
-3.31631	4.41803		-874.026	6.3428		1121.62	-208.596		-2434.06	514.323		-2483.49	-731.022		-2475.34	-99.0581
-22.4531	-24.2135		-888.381	0.132299		1096.52	-242.342		-2372.1	828.602		-2442.78	-631.997		-2531.27	150.705
-4.79465	4.16573		-863.06	8.7088		1109.85	-139.658		-2188.66	944.712		-2481.01	-611.272		-2640.87	291.56
24.7216	-5.4395		-835.341	20.1136		1146.61	-71.7516		-1703.98	817.08		-2511.68	-508.965		-2621.4	482.993
-35.1109	12.2865		-892.966	21.4493		1045.39	-124.148		-1745.99	785.039		-2488.2	-476.444		-2535.56	455.249
15.1735	6.48151		-836.484	21.8742		1134.38	-96.5237		-1843.65	527.364		-2521.07	-460.717		-2483.13	427.968
19.7635	18.5783		-838.371	7.59864		1135.65	11.6837		-2000.71	169.674		-2512.29	-329.509		-2490.28	529.951
2.48969	-15.1507		-850.226	2.82573		1117.79	7.96001		-2107.68	149.885		-2620.9	-194.427		-2457.39	622.191
-20.4406	-14.5472		-872.22	-14.7044		1103.99	-124.918		-2045.96	126.297		-2524.15	-324.452		-2451.15	604.388
1.90394	9.06945		-850.937	-12.4374		1138.97	8.9329		-1988.04	203.18		-2601.44	-275.881		-2494.44	500.994
23.9367	28.1568		-829.108	-7.72083		1165.52	142.921		-1948.85	83.9431		-2577.24	-317.289		-2476.45	440.704
0.129722	23.0197		-859.876	-10.6802		1120.79	71.4727		-2040.61	-289.862		-2518.54	-439.02		-2524.77	366.463
16.9084	4.71811		-831.619	-21.8781		1163.72	-37.0731		-1973.59	-106.441		-2534.33	-410.974		-2552.88	433.247
-4.42048	-22.4744		-864.407	-15.8424		1103.98	-295.652		-2096.93	-163.732		-2546.9	-441.5		-2508.15	327.771
-17.9909	-34.2891		-870.616	-19.4874		1066.83	-315.846		-2194.48	-101.101		-2528.87	-555.028		-2614.62	323.904
2.02887	-9.32014		-871.394	-17.1395		1116.1	-274.057		-2273.52	-61.4123		-2490.06	-542.851		-2473.48	371.132
-89.6642	-21.4604		-959.229	-11.4345		1027.32	-326.215		-2509.61	62.6859		-2427.56	-703.769		-2371.35	696.844
-59.0874	-14.9677		-915.867	-8.49757		1048.82	-233.051		-2600.9	4.76979		-2448.22	-769.307		-2456.68	600.234
-47.9068	-9.42611		-917.562	-1.92942		1087.87	-164.049		-2568.13	-180.187		-2379.12	-848.617		-2370.98	477.848
-15.8976	7.53741		-880.521	17.0585		1100.72	-139.591		-2720.66	-392.029		-2234.97	-939.654		-2297.86	458.275
-38.9054	-9.82428		-912.084	-16.4198		1065.5	-190.01		-2908.95	-564.016		-2002.16	-790.837		-2377.23	510.721
-14.5199	-18.5945		-880.288	-37.9001		1132.01	-183.576		-2867.72	-617.726		-2095.87	-277.749		-2432.08	735.649
-22.4984	-9.18459		-888.809	-27.5257		1105.82	-167.886		-2466.8	-729.666		-2272.15	-277.939		-2519.74	519.88
12.6749	-15.5303		-853.203	-2.70738		1143.48	-144.935		-2369.42	-725.804		-2559.63	-309.14		-2447.88	511.137
-20.3498	-23.0366		-885.346	-12.2461		1076.22	-292.321		-2305.52	-796.539		-2644.05	-166.001		-2426.96	461.346
-46.143	-32.1922		-906.821	-3.94405		1024.51	-448.955		-2321.17	-869.992		-2620.06	-83.3131		-2332.46	666.066
-13.9002	-6.48967		-885.514	-1.10066		1118.41	-187.876		-2224.25	-958.125		-2474.34	-217.08		-2377.72	634.476
6.64778	-30.548		-865.419	-21.5469		1154.06	-214.297		-2240.93	-877.085		-2521.66	-218.417		-2334.71	581.892
-36.3076	-37.1609		-909.076	-29.2911		1096.48	-203.567		-1896.61	-849.819		-2427.24	-337.926		-2487.41	445.51
-51.8587	-32.5379		-904.875	-27.6381		1071.04	-287.751		-2056.62	-273.127		-2578.09	-492.841		-2488.86	550.688
-19.5101	-33.4989		-868.579	-31.3904		1086.9	-190.875		-1980.45	-107.246		-2627.89	-456.373		-2530.47	462.801
-1.53477	-6.88745		-868.9	-14.7709		1143.85	-208.442		-2048.05	36.7801		-2532.49	-410.234		-2474.4	464.179
-14.1686	-8.63385		-892.833	-18.431		1124.35	-44.7998		-2466.99	33.8698		-2692.37	-429.35		-2437.24	649.166
-17.9332	9.90241		-891.427	-13.2514		1112.02	57.8926		-2516.02	51.9557		-2512.05	-616.027		-2437.45	651.707
-29.1959	10.2131		-898.643	5.81186		1106.85	-63.2096		-2608.19	266.634		-2464.19	-495.123		-2285.35	705.618
-10.1618	-23.7101		-880.443	11.7575		1142.75	-138.575		-2521.47	400.67		-2524.58	-545.321		-1822.69	685.683
22.9568	-3.46315		-839.203	1.15222		1143.38	-165.108		-2433.5	356.701		-2521.62	-477.234		-1809.62	529.807
5.25249	-21.4907		-850.811	-8.16442		1106.25	-218.655		-2509.38	280.556		-2504.01	-411.278		-1938.59	226.888
-33.5626	-19.6493		-889.624	-13.2182		1060.69	-68.2367		-2554.33	288.071		-2489.44	-649.015		-2046.41	110.451
-31.1597	-3.07418		-903.737	-20.1684		1094.82	-136.046		-2614.62	445.248		-2491.72	-608.104		-2271.35	17.8081
-68.7229	-4.30717		-935.409	-12.6365		1079.14	-202.817		-2449	586.169		-2321.38	-867.901		-2533.31	-64.6432
-53.6521	-36.08		-929.223	-47.3236		1079.89	-224.26		-2417.18	643.316		-1990.45	-781.247		-2573.14	-65.6551
-79.2495	-33.1037		-936.915	-53.2991		1065.63	-118.406		-2422.89	722.754		-1950.76	-593.323		-2521.05	-97.515
-10.4966	-6.35433		-868.59	-49.6528		1130.28	59.6154		-2340.78	786.257		-1906.32	-524.079		-2549.73	-74.1423
-41.3692	-3.94924		-903.853	-38.0609		1095.71	47.0811		-2300.12	875.666		-2075.74	-446.775		-2604.72	-40.0386
-72.3687	-26.9448		-941.247	-61.2295		1025.95	-128.045		-2251.46	879.589		-2040.18	-490.493		-2603.33	-91.1661
-52.8468	-42.826		-918.011	-48.5275		1061.5	-141.791		-2405.98	757.925		-2145.18	-632.311		-2612.86	-202.48
-6.0807	-36.0264		-875.197	-41.1126		1142.37	-179.214		-2406.36	625.28		-2028.8	-814.157		-2578.09	-174.42
-14.1857	-13.7135		-878.338	-50.7252		1161.07	-65.3517		-2443.19	509.296		-1967.99	-413.346		-2561.35	-236.824
-10.0177	-46.0064		-862.462	-40.6507		1085.39	-385.918		-2473.36	284.009		-1987.25	-281.754		-2714.17	-431.764
-28.2985	-55.4819		-881.752	-41.0906		1046.11	-353.166		-2659.86	216.432		-2088.19	-142.915		-2562.65	-510.738
-41.8604	-44.7355		-902.854	-46.618		1059.19	-402.158		-2564.94	268.399		-2187.56	-190.315		-2483.41	-652.69
-7.60228	-56.029		-882.624	-45.7197		1111.79	-375.813		-2468.22	558.265		-2528.42	-105.751		-2399.08	-640.277
-14.99	-25.6864		-897.68	-32.1915		1124.41	-175.975		-2312.71	800.307		-2494.19	25.7756		-2406.41	-697.541
-15.3361	-41.0809		-884.043	-40.972		1069.06	-324.173		-2377.88	734.313		-2593.28	-133.397		-2346.58	-696.136
-6.92592	-44.6381		-875.621	-34.2387		1093.57	-218.723		-2470.67	726.721		-2602.93	-111.419		-2402.96	-605.739
-7.16135	-10.8198		-861.006	-35.5224		1118.71	-70.013		-2273.26	915.815		-2537.94	43.4577		-2417.6	-632.116
0.745589	0.600674		-871.583	-28.2245		1129.3	1.23651		-2274.69	941.663		-2211.81	204.721		-2496	-591.35
-30.1008	-4.27175		-898.153	-1.12236		1113.97	54.5701		-2360.92	728.689		-2098.72	277.081		-2413.21	-606.522
-25.9534	5.94816		-894.211	-5.18915		1131.52	1.45622		-2293.84	820.383		-2510.91	244.452		-2349.3	-569.508
-21.4174	-13.0437		-891.847	-17.7926		1100.43	67.4949		-2136.68	927.369		-2527.22	59.7062		-2366.86	-730.494
-5.595	-7.85891		-869.4	-0.584312		1113.33	-26.2146		-1801.34	618.227		-2457.79	202.677		-2388.08	-605.417
-12.4132	-13.9666		-862.515	-13.8731		1117.01	-10.1705		-1966.64	174.045		-2565.11	500.633		-2515.73	-448.233
-15.97	-26.4903		-874.344	-13.4878		1103.73	-92.0941		-2072.95	160.091		-2535.49	539.515		-2520.05	-372.663
-29.8698	4.01898		-882.856	-7.03847		1124.86	-10.5651		-2041.59	185.552		-2468.25	671.345		-2588.93	-214.694
-29.5785	-15.3924		-896.069	-11.263		1080.45	-131.112		-2532.48	185.664		-2340.24	717.91		-2736.78	-325.679
-29.0725	-9.16651		-893.862	-16.6521		1104.31	-129.812		-2470.66	415.59		-1945.4	503.412		-2616.38	-294.023
-38.7969	-8.44942		-899.445	-29.8844		1064.83	-142.831		-2453.64	583.429		-2052.51	163.584		-2641.43	-250.993
-7.06131	-0.158344		-882.259	-16.1822		1107.15	149.613		-2382.55	800.632		-2328.27	155.616		-2746.72	-267.68
-21.0114	12.4018		-887.51	-8.90544		1108.99	-3.29615		-2179.27	966.238		-2520.11	311.739		-2498.25	-303.599
-32.9747	-9.15225		-894.235	-28.0689		1091.58	13.2156		-2190.3	981.232		-2599.02	437.822		-2437.35	-325.189
-24.1418	-17.0713		-904.622	-13.9212		1139.38	-23.7777		-1796.93	1027.51		-2229.85	355.516		-2521.73	-353.598
-16.0833	-25.6518		-866.288	-13.6218		1113.94	-112.529		-1865.89	655.381		-2048.27	-27.2975		-2573.6	-252.494
30.5475	-42.2279		-823.065	-29.474		1177.66	-88.5236		-1869.35	467.766		-2026	-230.334		-2587.76	-128.887
9.54489	-32.769		-839.115	-41.5515		1123.77	35.8757		-1893.45	332.871		-2016.28	-444.813		-2572.14	40.6843
-17.0541	-46.1727		-863.665	-52.8321		1092.27	-141.727		-2001.08	249.978		-1895.75	-559.183		-2584.7	159.774
3.04221	-45.998		-849.964	-71.3567		1120.87	-194.107		-2044.08	108.95		-1868.29	-629.263		-2576.78	3.46557
-29.3106	-56.6248		-884.341	-44.7474		1073.03	-216.966		-2039.31	303.296		-1918.29	-571.212		-2592.84	-143.829
-29.7095	-37.0139		-869.865	-44.7122		1075.63	-235.255		-1950.36	435.287		-2052.69	-249.934		-2631.1	-178.118
19.2066	-27.9439		-833.666	-44.433		1167.46	-199.902		-1961.3	329.591		-2509.83	-462.784		-2496.72	233.182
-23.9787	-42.467		-872.671	-35.7565		1077.53	-227.188		-1981.2	201.173		-2408.36	-457.743		-2590.82	377.623
7.76403	-28.493		-838.675	-49.5197		1141.68	-100.029		-1913.2	271.825		-2402.25	-383.733		-2566.97	276.604
-10.7157	-13.0678		-873.89	-32.2326		1105.95	-64.158		-2134.78	19.5454		-2478.33	-499.515		-2606.5	403.372
28.1843	-12.6308		-832.616	-34.0914		1161.29	-42.3457		-2471.96	-50.978		-2413.88	-660.082		-2575.35	447.751
14.3385	-43.6584		-847.528	-38.1053		1134.65	-151.353		-2440.91	-124.636		-2405.5	-701.31		-2539.11	403.332
36.3729	-14.0449		-831.812	-25.5246		1198.41	-181.621		-2411.04	-328.591		-2398.46	-808.636		-2464.65	549.339
-3.77333	-34.2222		-868.02	-25.267		1119.9	-215.925		-2469.56	-206.266		-2300.36	-857.785		-2450.18	587.371
3.62422	-44.1283		-860.757	-38.566		1113.37	-204.698		-2534.7	-256.137		-2103.5	-849.301		-2489.91	423.756
50.2441	-23.804		-802.504	-45.3525		1185.84	-98.5548		-2426.52	-383.649		-1791.18	-621.003		-2429.43	478.141
18.5249	-15.136		-841.609	-31.9045		1113.76	-93.2171		-2444.66	-451.419		-1929.54	-558.241		-2451.38	425.554
36.2262	-5.54618		-810.929	-43.7256		1132.75	6.69862		-2513.85	-444.83		-1951.31	-279.725		-2485.84	382.409
37.0141	-16.4289		-812.898	-18.7293		1174.09	-92.8362		-2555.31	-824.229		-2226.19	-326.756		-2574.06	178.459
37.4749	-12.8275		-821.579	-13.7155		1151.46	-135.469		-2402.23	-891.732		-2281.16	-382.147		-2600.93	48.7381
12.0969	-29.067		-850.743	-19.7142		1140.85	-104.547		-2331.18	-960.579		-2354.95	-402.284		-2565.34	241.391
49.3214	-16.3491		-814.078	-28.899		1181.9	-66.359		-2261.66	-972.087		-2458.23	-352.552		-2457.88	494.647
14.329	-6.20737		-841.838	-8.91935		1187.86	-13.2747		-2160.48	-964.579		-2548.36	-199.233		-2386.46	558.176
-6.19574	-5.6134		-880.437	-33.1934		1149.46	9.94814		-2314.43	-757.175		-2482.04	77.2109		-2317	814.125
36.8517	-23.5436		-827.78	-40.8365		1170.76	-113.794		-2205.37	-734.524		-2527.66	-65.079		-2407.92	769.92
50.1366	-26.7023		-812.191	-37.494		1199.81	-137.201		-1920.53	-513.311		-2541.54	-326.125		-2395.06	644.833
25.1137	-24.8099		-830.727	-18.8217		1168.73	-46.8187		-1991.3	-276.296		-2518.87	-405.121		-2415.58	587.283
14.9013	-6.92562		-834.581	-21.0514		1102.93	-28.5395		-1947.85	-251.308		-2538.92	-502.444		-2474.92	380.518
45.4025	-10.3061		-809.136	-26.4682		1132.23	-212.54		-1945.14	-166.724		-2458.95	-622.693		-2536.22	271.106
17.694	-27.0379		-838.035	-22.6274		1136.34	-95.7644		-1993.13	-73.1177		-2380.92	-532.239		-2527.23	154.392
32.8078	-16.8876		-826.074	-27.9679		1148.46	-74.0389		-1972.12	-105.476		-2479.74	-533.069		-2561.46	317.535
-8.33696	-8.83852		-871.122	-11.4649		1106.53	-181.324		-2086.88	-212.876		-2580.87	-478.516		-2456.71	398.854
34.4093	1.29738		-844.872	-9.62602		1194.32	-29.5427		-2285.6	-86.4628		-2470.72	-572.018		-2540.45	377.819
25.6559	2.22709		-854.032	10.4666		1180.06	121.77		-2435.31	-7.90408		-2415.45	-594.222		-2427.97	594.679
20.9439	-7.04568		-845.141	-18.612		1142.87	-89.8158		-2502.12	-133.689		-2133.28	-721.958		-2521.61	552.41
78.1075	-12.411		-794.834	-24.3466		1263.83	-100.036		-2381.16	-425.096		-1727.62	-835.199		-2514.03	496.139
57.1036	13.9246		-794.594	-25.8855		1178.55	45.2883		-2419.97	-454.709		-1835.69	-504.596		-2487.89	445.062
58.1347	18.5061		-800.916	-10.0767		1191.01	21.4829		-2671.56	-313.746		-1966.67	-311.285		-2503.2	594.883
17.1889	30.9782		-831.625	-1.27199		1131.65	224.682		-2763.24	70.105		-1961.96	-130.164		-2395.12	778.165
37.124	-4.43841		-825.16	-10.2054		1179.4	-36.1414		-2678.89	18.9771		-1996.45	-145.101		-2308.17	835.237
36.1802	23.6315		-820.117	-1.63861		1162.28	-90.8339		-2581.91	-109.989		-1942.97	-93.9815		-2357.13	708.551
31.3815	-1.72603		-821.041	-11.1144		1133.73	-35.3655		-2687.97	-414.308		-1913.75	-142.088		-2428.69	547.242
55.0647	-6.82063		-796.599	-17.4685		1196.1	35.9301		-2902.91	-612.672		-1903.98	-244.385		-2407.77	277.441
47.4205	11.7896		-796.637	-12.0616		1171.39	73.8108		-2980.76	-534.53		-1960.54	-89.4568		-2758.51	109.166
49.3757	19.6464		-805.088	6.3065		1179.36	148.991		-2954.73	-443.465		-1973.81	31.2947		-3002.77	382.506
28.5206	41.1816		-822.591	19.2676		1159.52	241.274		-2607.64	-517.984		-1945.79	204.441		-3130.45	288.429
17.881	22.3697		-838.878	11.3993		1153.62	-11.7042		-2333.94	-381.641		-1956.41	284.425		-3071.89	442.848
15.0757	9.61015		-850.229	26.946		1137.28	-79.1932		-2451.46	-345.866		-1921.94	385.494		-3045.81	648.521
2.69554	19.5588		-869.298	19.4431		1119.5	-143.474		-2450.43	-150.474		-1912.75	471.695		-3093.11	550.949
-13.0577	16.5794		-878.726	16.2551		1106.31	-173.477		-2425.75	52.1857		-1990.69	440.001		-3093.44	488.192
6.75011	-0.812708		-858.996	8.33923		1129.68	-121.464		-2422.79	-58.2234		-1916.14	343.601		-3001.89	440.227
-35.3072	5.70686		-894.493	4.76397		1072.86	-142.924		-2432.57	-44.9203		-2031.41	312.237		-3068.16	110.983
-45.7535	1.3744		-908.343	12.0008		1055.68	-156.158		-2443.79	-37.2825		-2074.73	285.052		-3128.54	57.9159
-23.0414	-14.0926		-879.586	9.22439		1065.87	-140.126		-2525.83	-90.0012		-2022.63	270.897		-3217.62	90.6287
6.21362	19.875		-862.403	8.75334		1144.69	-19.6539		-2527.76	117.93		-2013.07	354.085		-3472.8	-10.2925
34.625	20.3603		-824.842	11.5962		1153.31	45.1238		-2519	387.035		-2010.61	226.192		-3534.7	-90.4761
-5.69138	8.14276		-882.47	-7.48289		1115.22	81.5191		-2480.35	544.315		-2364.8	-158.263		-3491.35	21.4826
4.45023	24.1621		-853.843	6.93788		1148.93	190.01		-2405.43	644.981		-2437.19	-118.201		-3413.07	145.876
-27.8106	27.493		-894.435	-0.229218		1096.22	182.388		-2354.81	715.327		-2464.91	78.4569		-3552.15	474.796
-13.7706	15.3547		-887.899	-9.1567		1162.2	121.423		-2357.64	776.882		-2483.68	-58.4157		-3586.6	598.267
33.0761	1.97997		-848.605	-11.8692		1210.09	112.778		-2333.5	690.151		-2500.28	-164.007		-3503.54	426.333
-32.4956	30.4045		-903.394	11.0652		1146.43	68.0446		-2412.84	656.184		-2433.98	-145.308		-3519.58	559.346
-20.8626	-14.503		-884.956	-11.9065		1115.59	-171.046		-2354.09	694.491		-2447.32	-3.68237		-3296.89	742.827
6.05019	3.92897		-856.114	-0.0314756		1143.3	11.071		-2250.56	635.737		-2478.46	-274.842		-2890.56	578.189
-7.78793	8.18317		-886.743	-7.69096		1129.66	82.4838		-2113.5	696.302		-2421.05	-288.164		-2659.85	430.223
49.42	16.1348		-801.708	14.4093		1147.31	66.87		-1862.8	415.728		-2526.42	-365.447		-2630.09	516.062
25.8464	2.08774		-838.728	-8.13728		1144.25	-26.7299		-1951.51	258.227		-2518.03	-144.457		-2520.85	635.568
21.211	-1.15916		-829.058	-8.37139		1141.52	-7.96825		-1922.33	195.049		-2511.41	-217.001		-2401.5	677.504
19.5975	11.2701		-871.619	12.0733		1170.22	-180.898		-2213.06	169.739		-2604.72	-246.136		-2227.72	759.381
1.59382	-28.3776		-866.875	3.52003		1135.41	-246.23		-2477.35	393.363		-2470.07	-361.84		-2046	1042.9
2.82898	-16.8131		-871.901	34.6421		1079.27	-356.243		-2277.02	750.13		-2475.37	-172.936		-1605.75	928.813
16.9209	-13.1558		-884.741	-34.0123		1120.48	-267.934		-2281.01	830.353		-2499.52	57.0211		-1411.88	806.255
106.727	-1.89141		-739.244	-23.834		1224.97	-42.91		-2189.69	906.255		-2492.65	25.7902		-1580.17	-139.156
191.286	13.2191		-645.581	-14.0139		1314.2	80.7742		-2265.53	688.157		-2565.29	-50.066		-1470.14	-52.8173
136.832	9.51181		-698.381	-28.788		1243.54	-54.0966		-2261.56	672.758		-2514.53	-230.714		-1529.92	-139.694
121.82	-5.41533		-714.111	-20.6233		1250.09	-79.7213		-2204.81	827.451		-2465.54	-228.206		-1573.14	-67.1809
16.0394	-1.06061		-851.744	-1.1714		1172.71	-101.55		-2308.67	939.604		-2552.04	-3.80432		-1995.87	266.126
5.67497	-8.04465		-868.496	23.7615		1158.63	-187.419		-2261.2	898.021		-2563.46	-123.594		-2273.04	397.501
16.4764	1.63402		-852.912	7.05155		1158.01	-97.6777		-2020.14	975.555		-2497.89	-82.7045		-2458.1	646.546
67.1547	15.2165		-785.989	26.428		1162.16	2.4429		-1735.5	554.449		-2492.27	-313.084		-2493.69	454.186
8.8996	38.8456		-850.228	11.1118		1148.27	21.2872		-2041.5	150.845		-2458.8	-309.624		-2476.15	575.106
23.486	16.4444		-832.88	-5.31701		1137.23	48.7233		-1989.93	-192.143		-2701.52	-407.626		-2412.25	447.911
32.6702	14.5176		-834.348	-5.24027		1183.08	-124.453		-2018.63	-242.325		-2944.6	-248.531		-2401.88	340.795
56.5496	14.4911		-803.067	-6.27665		1235.2	-2.19797		-1911.78	-430.122		-3003.51	27.6488		-2468.92	193.361
52.3866	12.4054		-799.818	10.3839		1232.42	-53.9781		-1924.46	-364.571		-3074.1	15.8464		-2484.8	-150.09
43.1327	24.6808		-803.246	6.04584		1153.51	1.42338		-1954.98	-151.166		-3066.09	225.74		-2738.06	-360.764
18.3081	22.3266		-838.039	2.63278		1126.09	-12.3223		-2005.55	-130.877		-2896.73	441.751		-3209.5	-155.457
51.3318	-5.06381		-803.744	-14.4606		1156.42	-326.792		-1949.46	-237.573		-2837.41	382.425		-3098.73	-182.563
-7.52282	-3.81936		-855.862	13.1817		998.69	-486.081		-1986.14	-165.019		-2571.67	200.161		-3087.72	-433.872
20.1172	10.7465		-829.764	19.9782		1134.9	-211.96		-1969.83	14.7626		-2495.2	146.625		-3027.1	-245.962
-13.3587	8.19089		-875.512	4.07502		1116.35	-146.12		-2016.32	-155.068		-2422.44	245.489		-3118.71	-149.899
-32.4641	16.4543		-880.513	5.33703		1077.61	-154.639		-2055.73	-133.996		-2534.42	45.9391		-3237.75	66.68
1.17595	23.0321		-851.045	21.9831		1106.86	-228.634		-2067.2	227.872		-2513.46	-72.7809		-3085.09	59.4628
-19.1163	14.3518		-875.102	21.6222		1063.3	-282.44		-2023.83	261.395		-2477.06	-89.6883		-3108.73	247.562
-9.8602	26.816		-877.003	26.7138		1094.81	-113.278		-2093.08	403.919		-2470.72	-43.3		-3153.74	297.571
-4.59089	33.5712		-863.656	33.0801		1103.04	-44.4261		-1966.18	407.257		-2358.26	-205.144		-3027.72	306.744
-39.5217	35.7701		-897.694	15.2947		1092.74	-10.574		-2051.78	267.602		-2432.73	-142.105		-3163.19	220.4
-3.3019	24.9711		-862.84	20.9878		1151.25	59.8837		-2063.19	387.093		-2483.62	50.2395		-3145.97	161.375
-20.0185	27.1515		-887.052	10.0541		1112.6	39.0984		-2212.49	700.597		-2464.74	183.889		-3137.64	99.9015
20.2413	25.0142		-851.514	-2.15925		1144.92	-13.4719		-2302.05	668.35		-2462.89	-102.284		-3013.08	79.6847
14.8927	46.1265		-855.254	28.9575		1145.49	131.448		-2001.33	522.294		-2375.55	-225.924		-2895.04	-42.8803
46.9596	40.5308		-814.004	13.0127		1176.1	127.744		-1880.48	433.972		-1998.29	-313.212		-2924.86	-24.0046
39.4329	27.7953		-811.539	13.4296		1206.33	84.8072		-1931.6	466.883		-1938.93	-210.774		-3076.69	57.2832
68.4507	30.1748		-787.775	11.7977		1209.71	29.3441		-1915.52	441.728		-1905.41	-217.914		-3042.69	74.1691
41.6134	21.9464		-807.118	13.0776		1149.38	-88.2953		-1857.56	556.195		-1957.48	-196.388		-3034.64	184.97
51.5923	-0.150897		-791.813	0.0406484		1160.81	-144.286		-1808.49	526.084		-1942.8	-214.159		-2999.5	307.767
44.9132	4.93387		-803.589	2.91585		1152.66	-129.963		-1811.52	587.564		-1968.49	-233.865		-2918.29	273.153
48.3729	11.3827		-800.332	11.9126		1189.94	1.89461		-1854.64	518.312		-1998.59	-249.213		-2974.03	483.06
20.6994	-6.77343		-828.612	-10.475		1125.09	24.0209		-1893.73	419.081		-2045.54	-208.268		-3050.61	473.046
54.1833	16.8411		-802.49	1.15783		1185	98.7492		-1905.92	351.657		-1966.14	-297.118		-2906.21	207.834
60.3997	8.52944		-794.071	3.10589		1195.49	-64.0184		-1885	502.646		-1948.1	-304.487		-2956.39	60.224
44.5882	5.95366		-819.688	-5.91541		1175.74	-140.826		-1917.28	486.723		-2001.34	-233.723		-3178.15	185.502
34.9614	-2.54687		-819.859	-0.978359		1165.09	-59.9704		-1885.09	559.144		-1991.03	-133.529		-3164.15	18.9267
18.2399	11.5408		-836.68	14.27		1155.23	-150.239		-1959.55	469.197		-1956.78	-364.255		-3142.75	-126.299
23.4846	-14.304		-828.648	-10.2868		1155	-261.423		-1921.76	500.179		-1963.03	-327.776		-3133.4	-108.678
27.5731	-21.7084		-832.258	-7.54156		1142.67	-78.7685		-1921.57	534.104		-1976.38	-332.473		-3136.83	-102.225
41.4876	7.72197		-814.843	-7.04246		1213.16	-0.14804		-1874.26	531.199		-1978.45	-297.723		-3040.19	10.7128
11.3938	20.3574		-847.484	-9.42331		1147.79	49.9181		-1941.2	401.471		-2031.35	-336.743		-3061.17	185.035
25.6251	0.644755		-833.922	0.882001		1137.31	121.057		-1972.21	282.656		-1934.09	-456.768		-3034.34	69.6531
36.9823	13.8924		-808.442	-11.3617		1165.51	-23.7827		-1895.06	251.781		-1937.55	-453.565		-3016.77	0.772252
15.4916	5.03205		-837.93	-5.48494		1154.93	-87.3835		-1986.6	403.814		-1966.88	-351.525		-3076.89	-101.154
29.1026	8.52195		-818.387	6.34304		1161.39	-129.331		-1905.45	430.625		-1991.86	-281.892		-3209.96	-160.145
6.43752	23.2826		-852.513	1.14584		1142.84	-40.9679		-1995.16	362.957		-2029.44	-377.465		-3427.87	137.559
34.3722	11.4431		-817.973	7.16772		1144.2	-137.166		-1947.35	408.897		-1949.8	-235.892		-3078.12	236.991
23.5801	9.1397		-825.377	19.5477		1143.94	-174.256		-1917.02	420.498		-2013.01	-225.611		-3002.78	232.293
26.5458	10.1945		-826.873	17.8328		1129.67	-205.923		-1876.9	456.931		-1991.83	-224.364		-3079.94	292.643
35.2164	5.44501		-821.686	6.60897		1142.87	-162.331		-1923.78	393.754		-1967.95	-361.038		-3005.34	423.283
28.5315	31.1437		-824.541	-5.64484		1144.72	104.853		-1960.98	215.427		-1993.9	-369.259		-3129.45	274.87
27.182	48.4954		-818.85	21.6926		1168.17	147.667		-1947.79	350.39		-1928.8	-360.711		-3442.68	107.603
5.97624	29.4126		-835.383	11.3806		1203.83	84.5341		-1922.95	536.094		-2014.93	-128.514		-3632.29	150.719
-14.7897	10.0096		-861.552	-3.61834		1104.54	-17.7362		-1979.93	371.653		-1998.75	-296.028		-3564.1	184.692
-25.2674	41.9137		-882.964	6.07433		1055.44	-95.8521		-2045.41	369.029		-2049.49	-351.814		-3512.78	175.319
-21.987	18.2943		-881.121	-4.951		1071.37	-23.6978		-2103.51	186.087		-2021.09	-352.99		-3604.5	38.6793
20.4177	26.1723		-841.031	6.21019		1179.99	38.2629		-2030.73	280.643		-1959.93	-469.373		-3695.14	126.325
30.056	15.5611		-826.455	5.12822		1157.14	-1.45014		-2006.95	263.614		-1901.09	-485.815		-3606.68	236.694
19.2345	3.223		-830.962	-5.29965		1131.02	-33.7702		-2032.04	266.067		-1954.8	-326.423		-3648.31	211.368
9.32054	2.80806		-837.654	-13.6014		1143.65	-190.634		-2016.64	315.853		-1959.5	-309.411		-3567.36	51.6351
-15.0175	-18.2297		-873.053	-2.37127		1078.33	-273.653		-2058.84	379.97		-2040.78	-211.762		-3564.44	233.018
3.75388	2.63397		-861.883	-7.43939		1125.26	-162.787		-1992.2	354.805		-2045.54	-342.376		-3433.41	449.07
7.07226	-1.5443		-847.394	1.94973		1105.18	-317.336		-1999.08	354.091		-1943.71	-314.823		-3451.29	254.557
-12.9858	-9.99686		-868.494	-10.4692		1111.12	-300.902		-1976.87	415.818		-2053.6	-439.834		-3221.28	138.182
6.34134	-9.20383		-839.079	-9.43486		1123.84	-83.6255		-1923.36	402.625		-1977.97	-354.828		-3077.42	-53.322
10.1324	0.479502		-841.245	-11.1567		1105.02	-28.6349		-1941.52	471.944		-1981.84	-379.481		-3062.49	-133.378
1.93824	10.8828		-860.825	-1.16789		1069.41	42.16		-1968.29	442.562		-1999.68	-393.159		-3033.29	-133.274
25.3005	19.0237		-828.32	-4.48565		1130.15	107.8		-1986.08	333.032		-1912.69	-365.137		-3038.31	-85.5011
15.5776	7.28378		-839.228	-10.7275		1129.27	99.8539		-1975.82	316.147		-2003.42	-396.692		-3105.02	13.8378
11.0608	5.31386		-843.484	-17.9336		1128.76	25.4072		-2012.38	170.15		-1894.04	-473.414		-3121.85	-7.41958
8.28709	-14.2996		-845.126	-19.1081		1106.65	-152.465		-1961.8	399.778		-1952.71	-413.12		-3024.47	-127.757
8.08232	-19.1144		-847.864	-24.2008		1104.86	-164.666		-1955.97	356.383		-1985.66	-421.598		-3029.01	-89.4271
13.5451	-30.1438		-835.453	-15.3337		1144.76	-206.809		-1961.58	339.391		-1962.6	-404.971		-3082.11	6.82757
31.0471	-11.445		-827.137	-15.9607		1148.9	-166.03		-1942.43	314.836		-1965.48	-413.727		-3034.06	18.0228
63.7369	-16.8743		-798.873	-16.7975		1240.13	-254.893		-1875.01	389.619		-1957.01	-322.44		-3032.93	121.504
52.9523	0.719128		-809.649	-8.75804		1281.04	-203.572		-1911.36	363.364		-1959.82	-286.433		-3114.41	134.303
12.2154	16.5743		-842.399	-10.9049		1120.1	-200.115		-1941.23	406.349		-1973.94	-319.017		-3138.69	64.7097
17.3727	-1.90245		-839.017	-20.9666		1124.73	-138.81		-1942.17	364.803		-1994.41	-360.438		-3077.27	67.164
33.9637	15.7181		-820.803	0.895204		1163.53	-5.23233		-1896.93	405.849		-1997.86	-334.397		-3063.41	270.134
9.49334	1.83484		-837.16	-4.46704		1111.18	-105.681		-1910.08	457.573		-2011.07	-295.393		-3105.88	213.924
18.4204	11.8862		-828.362	8.61081		1137.73	-1.31213		-1902.52	475.511		-1964.41	-357.293		-3047.35	249.013
-1.18366	25.0849		-849.062	-9.19723		1110.32	-9.82557		-1956.5	355.822		-1950.05	-385.353		-3104.01	-144.088
7.2809	9.4267		-847.243	-12.7423		1135.5	77.8434		-2001.54	340.254		-1957.82	-409.664		-3166.38	-271.862
10.1837	8.65307		-834.261	-15.5556		1126.81	93.3259		-1960.96	455.486		-1960.43	-289.357		-3144.95	-269.483
19.5744	22.6121		-822.427	-4.53645		1136.93	-16.7189		-1919.12	463.487		-1958.22	-251.226		-3021.48	-393.954
20.4895	11.9882		-823.206	-1.49884		1138	66.9499		-1981.05	342.391		-1922.69	-341.029		-3060.64	-291.152
37.0381	20.5867		-818.191	7.56188		1148.97	-41.8543		-1962.17	403.227		-1857.96	-354.732		-2999.08	-205.697
19.9632	-15.0643		-834.926	-4.23492		1143.25	-125.036		-1948.98	472.61		-1972.88	-350.24		-3030.56	-144.668
-6.79559	6.8295		-859.687	7.81388		1116.83	-110.667		-2009.56	353.591		-1963.06	-267.542		-3105.01	-2.64528
23.6032	23.7697		-844.33	-10.7506		1162.81	15.1706		-1967.15	340.774		-2009.85	-327.497		-3244.01	92.4123
8.62505	-7.44246		-852.209	2.94015		1141.96	9.86455		-1967.36	367.62		-2002.68	-267.913		-3394.6	124.701
21.2436	19.7032		-847.821	-11.8508		1197.26	97.1426		-1981.86	297.848		-2033.74	-375.165		-3608.96	-118.496
22.291	-5.62343		-841.258	-13.0205		1157.41	-10.3993		-1984.22	274.658		-2025.06	-343.889		-3632.61	-95.1265
11.9645	-7.11191		-853.275	-1.43847		1132.62	-250.022		-1987.15	288.609		-1951.83	-346.875		-3600.77	-129.484
-15.7491	-6.31103		-878.786	-13.6432		1055.82	-327.26		-2019.74	298.757		-1990.4	-434.673		-3470.58	-70.132
-13.9879	-8.73322		-870.339	-8.43971		1084.71	-274.896		-2029.53	361.935		-2026.02	-369.526		-3515.53	-3.31821
-1.31218	-19.2681		-874.573	0.164204		1136.12	-182.252		-1935.59	489.796		-2096.69	-182.059		-3559.54	188.469
-27.1824	0.688702		-900.229	-6.11319		1078.14	-105.661		-2036.16	299.909		-2374.69	-186.629		-3274.09	468.098
1.36069	10.3794		-869.046	9.00397		1130.09	-57.6178		-2007.49	329.892		-2417.3	-121.503		-3124.23	494.527
18.8514	19.1894		-848.17	10.301		1144.94	51.041		-1915.76	348.969		-2545.01	-84.6834		-3029.48	378.944
-50.3818	-4.53499		-923.074	-0.371627		1068.22	-55.6319		-2050.93	429.842		-2430.55	-12.2813		-3167.15	183.844
-26.4558	10.377		-881.703	4.31747		1067.02	45.0941		-1915.82	598.462		-2521.15	285.098		-3148.57	186.387
11.2115	30.0646		-845.825	16.9959		1131.14	98.3963		-1981.34	370.778		-2448.55	599.905		-3080.04	271.256
-32.0846	-8.23468		-890.517	11.2714		1096.27	-110.99		-2036.55	-93.3267		-2143.97	874.359		-2752.61	312.391
-10.7235	5.36635		-868.381	-1.98608		1113.6	-16.773		-1977.12	-195.74		-2305.72	881.117		-2622.52	-82.5337
11.3878	29.0734		-845.49	8.56826		1160.78	161.974		-2007	-118.524		-2299.46	713.657		-2838.65	-264.614
